# Supplementary material for: Soil biome variation of Lupinus nipomensis in wet‐cool vs. dry‐warm microhabitats and greenhouse
Source: Am J Bot. 2025 Mar 21;112(4):e70020. doi: 10.1002/ajb2.70020 (PMC12012791; doi:10.1002/ajb2.70020)
Supplement: Supplementary file 3 — Appendix S3. Metabarcoding markers and primers used in this study. [file AJB2-112-e70020-s004.xlsx]

## Sheet: Sheet2
Nguyen et al.-- American Journal of Botany 2025-- Appendix S3. Soil Biome Variation of Lupinus nipomensis in Wet-Cool vs. Dry-Warm Microhabitats and Greenhouse Conditions
Appendix S3. Metabarcoding loci and primers used in this study.
Metabarcode name	Target group	Target region	Amplicon size (bp)	Primers	Sequences	Reference
16S	Bacteria and Archaea	16S ribosomal RNA	250	515F / 806R	GTGYCAGCMGCCGCGGTAA / GGACTACHVGGGTWTCTAAT	Caporaso et al., 2012
18S	Eukaryota	18S ribosomal RNA	200	Euk_1391f / EukBr	GTACACACCGCCCGTC / TGATCCTTCTGCAGGTTCACCTAC	Amaral-Zettler et al. 2009
CO1	Metazoan	Cytochrome c oxidase I (mtDNA)	361	mlCOlintF / jgHCO2198	GGWACWGGWTGAACWGTWTAYCCYCC / TANACYTCNGGRTGNCCRAARAAYCA	F: Leray et al. 2013, R: Geller et al. 2013
FITS	Fungi	Internal transcribed spacer	200-350	ITS5 / 5.8S	GGAAGTAAAAGTCGTAACAAGG / CAAKGAATTCTCATTGATG	F: White et al. 1990, R: Epp et al. 2012
