# Supplementary material for: Soil biome variation of Lupinus nipomensis in wet‐cool vs. dry‐warm microhabitats and greenhouse
Source: Am J Bot. 2025 Mar 21;112(4):e70020. doi: 10.1002/ajb2.70020 (PMC12012791; doi:10.1002/ajb2.70020)
Supplement: Supplementary file 4 — Appendix S4. Metabarcoding results for 16S, 18S, CO1, and fungal ITS and sample metadata for field location and sample type. After sequencing, we assigned taxa using the Anacapa toolkit to construct detailed reference databases and taxonomically classify multilocus metabarcode sequence data. Samples were decontaminated, and taxa were filtered to only be retained if they were present in at least two samples and had at least 20 reads in the full data set per marker. During analysis, we filtered these further to remove samples with fewer than 1000 reads. [file AJB2-112-e70020-s006.xlsx]

## Sheet: Table Legend
Nguyen et al.-- American Journal of Botany 2025-- Appendix S4 Soil Biome Variation of Lupinus nipomensis in Wet-Cool vs. Dry-Warm Microhabitats and Greenhouse Conditions
Appendix S4. Metabarcoding results from four markers. After sequencing, we assigned taxa using the Anacapa toolkit too construct detailed reference databases and accurately classify raw multilocus metabarcode sequence data based on taxonomy. Samples were decontaminated and taxa were filtered to only be retained if they were present in at least two samples and had at least 20 reads in the full dat…

## Sheet: 16S
Appendix S4.1 16S metabarcoding taxonomy tables. Cell entries are read counts. Sample data has been decontaminated.
sum.taxonomy	K1381_E4	K1381_L7	K1382_A1	K1382_E4	K1382_L7	K1447_B2	K1447_E4	K1447_G5	K1447_K6	K1447_L7	K1447_M8	K1447_T9	K1448_A1	K1448_B2	K1448_C3	K1448_E4	K1448_G5	K1448_K6	K1448_L7	K1448_M8	K1448_T9	K1449_A1	K1449_B2	K1449_C3	K1449_E4	K1449_G5	K1449_K6	K1449_L7	K1449_M8	K1449_T9
Abditibacteriota;Abditibacteria;Abditibacteriales;Abitibacteriaceae;Abditibacterium;Abditibacterium utsteinense	34	1	5	6	0	3	2	3	3	0	4	0	3	7	2	7	2	5	5	8	0	0	12	8	5	1	3	1	1	0
Acidobacteria;Acidobacteriia;Acidobacteriales;Acidobacteriaceae;Acidobacterium;Acidobacterium sp. SCGC AAA007-P13	430	259	643	226	0	14	4	0	3	1	23	0	0	1	4	3	6	180	5	556	0	4	5	392	5	1	18	1	220	0
Acidobacteria;Acidobacteriia;Acidobacteriales;Acidobacteriaceae;Acidobacterium;Acidobacterium sp. SCGC AAA240-K18	1	0	2	1	0	6	0	0	0	0	3	0	0	0	2	1	2	0	1	3	0	2	4	1	5	0	3	1	2	0
Acidobacteria;Acidobacteriia;Acidobacteriales;Acidobacteriaceae;Granulicella;	3	3	2	0	0	0	0	0	0	0	0	4	0	0	0	0	2	2	0	1	0	1	0	1	0	0	0	0	5	1
Acidobacteria;Acidobacteriia;Acidobacteriales;Acidobacteriaceae;NA;	61	21	53	21	2	16	115	77	73	3	93	36	25	27	16	17	27	24	6	71	10	40	25	32	34	2	129	16	38	76
Acidobacteria;Acidobacteriia;Acidobacteriales;Acidobacteriaceae;NA;Acidobacteria bacterium KBS 96	21	5	27	15	1	1	19	15	3	0	5	3	2	1	1	5	2	12	0	20	3	6	4	14	10	1	20	1	12	6
Acidobacteria;Acidobacteriia;Acidobacteriales;Acidobacteriaceae;NA;Acidobacteriaceae bacterium	36	9	36	8	0	38	13	11	13	0	31	1	11	21	30	19	16	10	18	39	0	16	44	6	21	10	17	6	9	16
Acidobacteria;Acidobacteriia;Acidobacteriales;Acidobacteriaceae;NA;bacterium Ellin327	1	0	0	0	0	1	2	6	3	0	1	1	0	0	0	0	0	0	0	0	0	0	0	0	1	0	18	0	0	4
Acidobacteria;Acidobacteriia;Acidobacteriales;Acidobacteriaceae;NA;bacterium Ellin342	11	2	13	6	0	0	3	2	8	0	11	0	7	5	7	2	5	4	0	9	0	2	5	6	4	0	6	1	2	8
Acidobacteria;Acidobacteriia;Acidobacteriales;Acidobacteriaceae;NA;bacterium Ellin5121	8	0	3	0	0	1	1	1	1	0	2	0	0	0	0	0	2	0	0	3	1	0	0	0	2	0	5	0	0	0
Acidobacteria;Acidobacteriia;Acidobacteriales;Acidobacteriaceae;NA;bacterium Ellin6074	0	0	0	3	0	0	5	3	6	0	16	0	0	3	0	0	3	0	0	1	0	3	0	1	1	0	5	0	0	2
Acidobacteria;Acidobacteriia;Acidobacteriales;Acidobacteriaceae;NA;bacterium Ellin6075	13	2	19	3	0	16	2	26	9	3	15	2	57	22	7	25	4	8	12	1	2	11	14	16	18	2	6	4	2	15
Acidobacteria;Acidobacteriia;Acidobacteriales;Acidobacteriaceae;NA;bacterium Ellin6099	139	47	159	40	0	0	0	0	1	0	0	0	0	0	0	0	2	22	0	139	0	0	0	42	0	0	16	0	36	1
Acidobacteria;Acidobacteriia;Acidobacteriales;Acidobacteriaceae;Terriglobus;Terriglobus sp. L56	33	3	20	20	0	0	0	0	0	0	0	4	0	0	0	0	0	20	0	13	0	0	0	14	0	0	0	0	18	1
Acidobacteria;Acidobacteriia;Bryobacterales;NA;;	2	3	3	0	0	1	1	0	0	0	3	0	1	2	1	1	0	1	1	2	0	1	0	1	0	0	0	0	0	0
Acidobacteria;Acidobacteriia;Bryobacterales;Solibacteraceae;Candidatus Solibacter;Candidatus Solibacter usitatus	8	1	8	4	0	0	14	3	1	0	5	0	2	1	2	2	6	1	0	7	0	2	5	1	1	0	8	2	0	3
Acidobacteria;Acidobacteriia;NA;;NA;	121	53	165	66	0	12	41	36	22	2	46	0	15	12	11	16	19	32	12	218	3	16	30	75	20	3	47	6	49	28
Acidobacteria;Blastocatellia;Blastocatellales;Blastocatellaceae;Aridibacter;	105	52	161	59	0	21	24	13	22	1	45	0	17	93	58	15	18	19	29	107	1	12	30	91	38	10	19	8	58	28
Acidobacteria;Blastocatellia;Blastocatellales;Blastocatellaceae;Blastocatella;Blastocatella fastidiosa	0	0	0	0	0	9	7	7	8	0	18	0	10	13	2	8	5	0	17	0	2	4	16	0	8	1	6	3	0	8
Acidobacteria;Blastocatellia;Blastocatellales;Blastocatellaceae;NA;	2	0	3	1	0	22	8	11	15	1	25	0	8	13	10	23	14	2	22	2	0	25	16	0	15	3	40	8	0	8
Acidobacteria;Blastocatellia;Blastocatellales;Blastocatellaceae;Stenotrophobacter;Stenotrophobacter terrae	12	6	18	24	0	21	20	32	23	0	47	0	6	17	23	24	17	21	15	9	0	23	11	79	27	6	38	7	14	27
Acidobacteria;Blastocatellia;Blastocatellales;Blastocatellaceae;Tellurimicrobium;Tellurimicrobium multivorans	0	0	0	0	0	0	0	3	1	0	3	0	1	2	1	3	0	0	0	0	0	4	0	0	3	0	5	3	0	0
Acidobacteria;Blastocatellia;Blastocatellales;NA;;	0	0	0	0	0	17	5	2	2	0	6	0	2	6	3	2	7	0	3	0	0	6	7	0	10	0	10	5	0	3
Acidobacteria;Blastocatellia;Blastocatellales;Pyrinomonadaceae;Arenimicrobium;Arenimicrobium luteum	0	0	0	0	0	125	152	173	42	3	336	0	50	104	236	720	48	0	120	0	4	172	388	0	69	24	74	14	0	14
Acidobacteria;Blastocatellia;Blastocatellales;Pyrinomonadaceae;Brevitalea;	0	0	0	0	0	47	10	15	7	1	46	0	7	31	21	25	15	0	15	0	0	21	28	0	23	0	28	18	0	1
Acidobacteria;Blastocatellia;Blastocatellales;Pyrinomonadaceae;Brevitalea;Brevitalea deliciosa	0	0	1	0	0	39	25	44	10	0	73	1	6	25	19	43	17	0	17	0	0	31	52	0	12	3	31	3	0	5
Acidobacteria;Blastocatellia;Blastocatellales;Pyrinomonadaceae;NA;	0	0	0	0	0	51	71	138	22	0	99	0	14	98	50	70	24	0	27	0	0	72	56	0	113	10	169	5	0	2
Acidobacteria;Blastocatellia;NA;;NA;	0	0	1	0	0	12	2	4	3	0	5	0	1	1	6	6	3	0	6	0	0	1	5	0	6	1	4	2	0	1
Acidobacteria;Holophagae;Holophagales;Holophagaceae;Holophaga;	0	0	1	0	0	8	25	8	2	0	15	0	2	9	11	8	11	0	2	1	0	6	5	1	0	0	21	2	0	1
Acidobacteria;Holophagae;Holophagales;Holophagaceae;Holophaga;Holophaga sp. oral clone CA002	2	1	2	1	0	2	16	1	1	0	25	0	0	4	0	6	10	1	0	1	0	8	7	2	3	1	21	0	0	2
Acidobacteria;Holophagae;Holophagales;Holophagaceae;Holophaga;Holophaga sp. WY42	1	0	1	0	0	7	6	8	5	0	46	0	1	10	8	2	17	1	4	1	0	15	19	0	8	1	4	1	0	3
Acidobacteria;NA;;NA;;	272	113	499	210	0	101	49	71	54	1	207	1	29	70	99	75	66	153	50	389	2	76	114	387	91	35	105	32	161	40
Acidobacteria;Vicinamibacteria;NA;Vicinamibacteraceae;Luteitalea;Luteitalea pratensis	261	81	295	68	0	177	66	100	90	4	332	5	59	92	108	83	100	77	60	292	1	106	199	104	112	39	169	20	52	80
Acidobacteria;Vicinamibacteria;NA;Vicinamibacteraceae;NA;	187	111	265	59	2	297	130	118	108	6	512	22	84	158	153	169	191	55	87	210	7	186	287	141	151	35	310	28	60	100
Acidobacteria;Vicinamibacteria;NA;Vicinamibacteraceae;Vicinamibacter;Vicinamibacter silvestris	324	198	450	84	0	198	84	78	85	4	381	11	35	120	138	126	114	85	98	513	5	102	224	127	108	32	198	20	73	54
Actinobacteria;Acidimicrobiia;Acidimicrobiales;Acidimicrobiaceae;Aciditerrimonas;Aciditerrimonas sp.	1	2	6	5	0	0	0	0	0	0	2	0	0	0	0	1	0	2	0	9	0	0	1	2	0	0	1	0	1	0
Actinobacteria;Acidimicrobiia;Acidimicrobiales;Iamiaceae;Aquihabitans;Aquihabitans daechungensis	14	9	18	3	0	2	0	2	3	0	0	0	1	3	0	2	2	2	1	11	0	0	1	16	0	0	0	0	13	2
Actinobacteria;Acidimicrobiia;Acidimicrobiales;Iamiaceae;Iamia;Iamia majanohamensis	11	21	27	12	0	2	1	5	1	0	4	0	3	1	8	2	1	4	3	23	0	1	4	19	5	1	1	0	9	4
Actinobacteria;Acidimicrobiia;Acidimicrobiales;NA;;	0	9	20	7	0	5	2	7	1	0	10	0	3	2	1	3	1	8	3	25	2	4	4	18	3	0	2	1	7	0
Actinobacteria;Acidimicrobiia;Acidimicrobiales;NA;NA;Acidimicrobiales bacterium URHD0090	3	2	6	0	0	3	1	0	0	0	2	0	0	0	1	2	0	1	1	4	0	0	1	1	0	0	2	0	0	0
Actinobacteria;Acidimicrobiia;NA;;NA;	15	10	43	10	0	6	1	1	1	0	8	0	0	2	1	1	3	10	2	21	0	3	8	17	2	0	3	2	17	1
Actinobacteria;Acidimicrobiia;NA;NA;NA;Acidimicrobidae bacterium Ellin7143	7	7	84	11	0	1	0	1	1	0	3	0	2	1	0	2	0	7	2	15	0	1	0	9	2	0	1	1	6	0
Actinobacteria;Acidimicrobiia;NA;NA;NA;Acidimicrobiia bacterium	9	9	24	9	0	13	5	3	7	0	20	0	0	5	4	1	10	7	3	32	1	5	11	8	3	1	19	1	6	6
Actinobacteria;Actinobacteria;Actinomycetales;NA;;	1	0	1	0	0	0	15	5	1	0	4	1	2	2	2	1	2	0	0	1	2	2	0	1	2	0	13	1	0	5
Actinobacteria;Actinobacteria;Actinomycetales;NA;;Actinomycetales bacterium	0	0	1	0	0	0	0	4	1	2	2	0	0	2	5	3	1	0	1	0	0	2	3	0	0	0	5	0	0	3
Actinobacteria;Actinobacteria;Actinomycetales;NA;NA;Actinomycetales bacterium Gsoil 1632	0	0	0	0	0	2	1	1	2	0	5	0	0	2	1	1	1	0	1	0	0	0	5	0	0	0	0	0	0	0
Actinobacteria;Actinobacteria;Actinomycetales;NA;NA;NA	7	4	11	1	1	1	63	17	17	0	28	2	9	3	6	3	15	6	0	6	1	8	6	6	11	0	38	8	0	9
Actinobacteria;Actinobacteria;Catenulisporales;Actinospicaceae;Actinocrinis;Actinocrinis puniceicyclus	3	1	12	2	0	0	0	1	0	0	0	0	0	0	0	0	0	7	0	4	0	0	0	10	0	0	0	0	5	0
Actinobacteria;Actinobacteria;Corynebacteriales;Mycobacteriaceae;Mycobacterium;	190	21	85	25	2	18	47	14	16	0	168	8	10	6	12	13	9	33	9	31	3	22	55	107	28	3	213	2	18	205
Actinobacteria;Actinobacteria;Corynebacteriales;Mycobacteriaceae;NA;	68	91	156	126	0	22	163	9	30	1	39	0	27	14	34	20	13	10	19	150	0	17	179	88	12	5	17	6	16	29
Actinobacteria;Actinobacteria;Corynebacteriales;Nocardiaceae;Nocardia;	13	39	8	8	0	1	2	0	1	0	0	0	0	0	1	3	0	5	10	7	0	0	2	5	0	0	0	0	3	2
Actinobacteria;Actinobacteria;Corynebacteriales;Nocardiaceae;Nocardia;Nocardia miyunensis	18	5	29	1	0	0	0	0	0	0	0	0	0	0	0	0	0	1	0	22	0	0	0	2	0	0	0	0	1	0
Actinobacteria;Actinobacteria;Corynebacteriales;Nocardiaceae;Nocardia;Nocardia sp.	5	0	6	2	0	0	0	0	0	0	0	0	0	0	0	0	0	1	0	10	0	0	0	0	0	0	0	0	0	0
Actinobacteria;Actinobacteria;Corynebacteriales;Nocardiaceae;Nocardia;Nocardia sp. AUNIA-21	5	1	9	0	0	0	0	0	0	0	0	0	0	0	0	0	0	0	0	5	0	0	0	1	0	0	0	0	1	0
Actinobacteria;Actinobacteria;Corynebacteriales;Williamsiaceae;Williamsia;	0	0	1	0	0	0	0	0	0	0	0	0	0	1	0	5	0	0	1	0	0	0	1	0	0	0	0	0	0	16
Actinobacteria;Actinobacteria;Cryptosporangiales;Cryptosporangiaceae;Cryptosporangium;	0	0	0	0	0	7	5	5	3	0	15	0	0	1	7	9	2	0	15	0	0	3	10	0	10	0	1	1	0	12
Actinobacteria;Actinobacteria;Frankiales;Frankiaceae;Frankia;	2	2	9	1	0	1	5	0	2	0	3	0	1	0	0	0	0	3	0	3	0	1	1	0	0	1	2	0	5	2
Actinobacteria;Actinobacteria;Frankiales;Frankiaceae;Jatrophihabitans;Jatrophihabitans sp.	0	0	2	0	1	1	7	19	1	0	8	0	2	4	1	4	2	0	0	0	0	3	0	0	4	1	4	0	0	6
Actinobacteria;Actinobacteria;Frankiales;NA;;	0	1	0	0	0	2	1	1	1	0	4	0	0	1	1	2	2	0	0	2	0	3	2	0	0	0	3	0	0	1
Actinobacteria;Actinobacteria;Frankiales;NA;;Frankiales bacterium	1	2	2	2	0	0	0	1	0	0	2	0	0	0	0	2	0	3	0	3	0	0	0	6	0	0	4	0	1	0
Actinobacteria;Actinobacteria;Frankiales;NA;NA;Frankiales bacterium	0	0	0	1	0	0	1	7	0	0	5	0	1	1	2	1	1	0	0	0	0	1	1	0	0	0	1	1	0	2
Actinobacteria;Actinobacteria;Geodermatophilales;Geodermatophilaceae;Blastococcus;	8	1	2	5	0	29	9	27	5	1	35	1	19	18	12	46	11	3	27	0	0	12	43	4	26	4	22	6	1	24
Actinobacteria;Actinobacteria;Geodermatophilales;Geodermatophilaceae;Blastococcus;Blastococcus sp. URHB0062	2	0	0	0	0	1	0	7	2	0	2	0	1	1	2	4	0	0	0	1	0	5	3	0	1	0	0	0	0	3
Actinobacteria;Actinobacteria;Geodermatophilales;Geodermatophilaceae;Geodermatophilus;	0	0	0	0	0	12	2	7	4	1	10	0	7	11	1	13	2	0	2	0	0	9	15	0	2	1	11	1	0	2
Actinobacteria;Actinobacteria;Geodermatophilales;Geodermatophilaceae;Modestobacter;	0	0	1	0	0	20	13	49	8	5	31	1	26	26	344	40	338	0	24	0	0	22	296	0	28	3	30	6	0	39
Actinobacteria;Actinobacteria;Geodermatophilales;Geodermatophilaceae;NA;	5	1	4	3	0	9	14	33	7	3	57	1	9	22	16	26	10	1	13	2	1	12	36	0	8	0	16	5	1	45
Actinobacteria;Actinobacteria;Geodermatophilales;Geodermatophilaceae;NA;Geodermatophilaceae bacterium URHB0047	0	0	0	0	0	0	2	4	1	0	2	0	3	0	1	3	0	0	2	0	0	2	10	0	1	0	3	0	0	6
Actinobacteria;Actinobacteria;Kineosporiales;Kineosporiaceae;Angustibacter;	0	0	0	0	0	2	2	2	0	0	0	1	1	0	0	5	0	0	1	0	0	3	5	0	0	0	2	0	0	2
Actinobacteria;Actinobacteria;Kineosporiales;Kineosporiaceae;Angustibacter;Angustibacter sp.	0	0	0	0	0	0	0	4	2	0	1	0	0	2	1	0	0	0	1	0	0	3	4	0	2	0	2	0	1	3
Actinobacteria;Actinobacteria;Kineosporiales;Kineosporiaceae;Kineococcus;	0	0	0	0	0	2	1	3	0	0	6	0	1	1	1	2	4	0	6	0	0	1	9	0	3	0	43	2	0	3
Actinobacteria;Actinobacteria;Kineosporiales;Kineosporiaceae;Kineosporia;	0	0	3	0	0	4	4	7	8	0	9	1	3	4	9	3	2	0	11	0	0	3	9	0	9	0	0	0	0	5
Actinobacteria;Actinobacteria;Kineosporiales;Kineosporiaceae;NA;	1	1	9	0	0	12	10	43	4	1	19	3	8	13	19	26	7	0	17	0	1	8	24	0	11	1	18	3	0	20
Actinobacteria;Actinobacteria;Micrococcales;Cellulomonadaceae;Cellulomonas;	2	0	0	0	0	22	3	1	2	1	4	0	2	1	0	5	1	0	15	0	1	1	13	0	3	4	7	0	1	3
Actinobacteria;Actinobacteria;Micrococcales;Dermacoccaceae;NA;	18	11	31	11	0	0	0	0	0	0	0	1	0	0	0	0	0	21	0	32	0	0	0	15	0	0	0	0	28	1
Actinobacteria;Actinobacteria;Micrococcales;Intrasporangiaceae;NA;	0	0	0	2	0	4	0	5	1	0	3	1	2	4	5	2	2	0	1	0	0	1	6	1	3	0	1	1	0	11
Actinobacteria;Actinobacteria;Micrococcales;Intrasporangiaceae;Phycicoccus;	1	0	1	0	0	1	3	2	1	0	1	0	2	1	1	2	1	2	1	1	0	0	1	0	0	0	0	3	0	9
Actinobacteria;Actinobacteria;Micrococcales;Microbacteriaceae;Amnibacterium;Amnibacterium sp. SC-16	1	0	2	0	0	1	3	3	3	1	48	0	11	0	5	2	4	0	1	0	1	1	2	3	6	0	0	3	0	4
Actinobacteria;Actinobacteria;Micrococcales;Microbacteriaceae;Humibacter;	26	2	101	2	0	0	0	0	0	0	0	0	0	0	0	0	0	0	0	5	0	0	0	4	0	0	0	0	7	0
Actinobacteria;Actinobacteria;Micrococcales;Microbacteriaceae;Microbacterium;Microbacterium sp. I-N2	9	4	8	1	0	0	0	0	0	0	0	0	0	0	0	0	0	2	0	5	0	0	0	3	0	0	0	0	6	0
Actinobacteria;Actinobacteria;Micrococcales;Microbacteriaceae;NA;	626	212	680	231	0	23	7	6	4	5	38	5	31	16	6	25	12	71	40	463	0	3	30	334	28	3	18	7	339	58
Actinobacteria;Actinobacteria;Micrococcales;Micrococcaceae;Arthrobacter;	15	6	16	1	0	23	2	0	0	0	6	0	3	4	3	89	5	14	105	13	0	3	9	10	5	0	133	1	6	160
Actinobacteria;Actinobacteria;Micrococcales;Micrococcaceae;NA;	9	1	1	3	0	48	10	3	1	0	19	2	8	10	16	32	8	4	42	10	0	6	35	5	21	0	25	10	7	26
Actinobacteria;Actinobacteria;Micrococcales;NA;;	5	1	4	1	7	0	0	2	0	0	2	4	3	3	4	2	1	1	2	1	2	6	1	4	8	0	5	1	2	10
Actinobacteria;Actinobacteria;Micrococcales;Promicromonosporaceae;Promicromonospora;	0	0	0	0	0	0	0	0	0	0	0	0	0	0	18	0	0	0	0	0	0	0	4	0	0	0	0	0	0	0
Actinobacteria;Actinobacteria;Micromonosporales;Micromonosporaceae;Actinoplanes;	0	0	0	0	0	21	31	21	24	2	314	1	16	91	19	23	16	0	30	0	2	23	58	0	19	1	340	8	0	277
Actinobacteria;Actinobacteria;Micromonosporales;Micromonosporaceae;Dactylosporangium;	0	0	0	0	0	4	3	72	1	1	4	0	5	0	2	10	2	0	1	0	0	1	8	0	1	2	1	1	0	1
Actinobacteria;Actinobacteria;Micromonosporales;Micromonosporaceae;Micromonospora;	0	0	0	0	0	6	3	120	0	0	5	0	1	0	8	4	2	0	9	0	0	1	4	0	14	2	1	0	0	8
Actinobacteria;Actinobacteria;Micromonosporales;Micromonosporaceae;NA;	0	0	2	0	4	199	32	35	32	1	90	2	25	28	46	38	25	0	151	0	1	40	330	0	48	8	48	9	0	62
Actinobacteria;Actinobacteria;Micromonosporales;Micromonosporaceae;Virgisporangium;	0	0	0	0	0	12	1	1	1	0	8	0	1	1	7	1	2	0	3	0	0	0	6	0	5	1	13	1	0	2
Actinobacteria;Actinobacteria;NA;;NA;	239	65	307	57	6	140	249	371	103	4	321	51	96	52	64	84	69	77	38	365	30	111	307	165	111	8	337	51	96	199
Actinobacteria;Actinobacteria;NA;NA;NA;actinobacterium enrichment culture clone CTBE CDB1001A04	0	0	0	0	0	2	15	13	5	0	17	1	4	1	2	7	3	3	0	0	0	7	2	3	1	0	23	2	0	13
Actinobacteria;Actinobacteria;NA;NA;NA;actinobacterium YJF1-30	0	0	0	0	0	1	0	8	5	0	21	0	0	1	4	3	4	0	0	0	0	2	1	0	3	0	11	5	0	1
Actinobacteria;Actinobacteria;NA;NA;NA;bacterium Ellin6090	1	0	1	2	0	0	0	0	1	0	0	8	0	0	0	0	0	1	0	0	1	1	0	0	3	0	7	2	0	3
Actinobacteria;Actinobacteria;NA;NA;NA;metal-contaminated soil clone K20-25	5	2	12	0	0	1	5	1	2	0	3	0	1	2	0	1	2	6	0	5	0	1	2	8	2	0	4	0	2	0
Actinobacteria;Actinobacteria;Nakamurellales;Nakamurellaceae;Nakamurella;	0	0	1	0	0	3	1	4	2	0	4	1	1	0	3	3	5	0	3	2	0	0	5	0	1	1	1	0	0	2
Actinobacteria;Actinobacteria;Propionibacteriales;Nocardioidaceae;Aeromicrobium;	94	8	25	11	0	140	7	7	6	1	9	0	10	8	5	17	6	11	18	13	1	3	20	16	9	9	2	4	10	47
Actinobacteria;Actinobacteria;Propionibacteriales;Nocardioidaceae;Kribbella;	0	0	0	0	2	20	26	0	29	0	8	0	13	6	38	1	6	0	4	1	3	17	33	0	11	2	32	72	0	11
Actinobacteria;Actinobacteria;Propionibacteriales;Nocardioidaceae;Kribbella;Kribbella sp. enrichment culture clone VanCtr42	11	1	9	2	0	11	6	16	12	0	16	0	7	5	6	10	8	6	8	4	0	11	15	8	11	5	9	5	6	5
Actinobacteria;Actinobacteria;Propionibacteriales;Nocardioidaceae;Marmoricola;	3	1	3	0	0	10	5	12	6	0	5	1	88	2	8	8	4	1	5	2	0	3	10	2	5	1	10	5	3	8
Actinobacteria;Actinobacteria;Propionibacteriales;Nocardioidaceae;NA;	24	11	39	9	0	81	33	148	29	1	40	4	19	14	14	18	11	15	17	20	2	13	19	20	27	6	26	8	40	33
Actinobacteria;Actinobacteria;Propionibacteriales;Nocardioidaceae;Nocardioides;	7	11	3	5	0	28	14	18	13	2	14	0	16	13	8	16	11	5	32	8	0	13	35	11	34	8	14	6	9	47
Actinobacteria;Actinobacteria;Pseudonocardiales;Pseudonocardiaceae;Actinomycetospora;	0	0	0	0	0	10	19	33	13	1	38	4	6	8	11	16	9	0	11	0	2	11	19	0	14	5	29	1	0	60
Actinobacteria;Actinobacteria;Pseudonocardiales;Pseudonocardiaceae;Actinophytocola;	0	0	0	0	1	6	2	0	6	0	0	1	4	4	16	1	2	0	4	0	0	7	16	0	5	3	1	0	0	4
Actinobacteria;Actinobacteria;Pseudonocardiales;Pseudonocardiaceae;Amycolatopsis;	1	1	0	1	0	6	205	82	10	0	88	2	5	5	7	6	2	1	2	1	3	9	74	0	13	2	123	2	0	8
Actinobacteria;Actinobacteria;Pseudonocardiales;Pseudonocardiaceae;Lentzea;	0	0	0	0	0	4	0	0	0	0	0	0	1	0	3	1	0	0	2	0	0	0	128	0	1	0	1	0	0	2
Actinobacteria;Actinobacteria;Pseudonocardiales;Pseudonocardiaceae;NA;	0	0	0	0	5	12	11	9	25	1	24	3	12	11	20	140	11	0	8	0	105	17	173	1	24	6	18	7	0	214
Actinobacteria;Actinobacteria;Pseudonocardiales;Pseudonocardiaceae;Pseudonocardia;	3	2	2	1	2	36	33	36	21	2	36	1	13	20	48	114	18	0	25	2	2	25	48	1	32	5	31	12	2	23
Actinobacteria;Actinobacteria;Sporichthyales;Sporichthyaceae;Sporichthya;	5	7	5	4	0	1	4	0	2	0	2	0	1	0	0	0	1	0	0	7	0	0	0	10	2	1	0	0	2	1
Actinobacteria;Actinobacteria;Streptomycetales;Streptomycetaceae;NA;	4	0	5	0	0	1	4	5	1	0	5	8	0	0	2	0	1	5	1	0	0	1	1	3	4	1	4	0	1	2
Actinobacteria;Actinobacteria;Streptomycetales;Streptomycetaceae;Streptomyces;	1728	167	969	838	3	52	148	15	127	0	36	12	33	6	195	17	14	170	17	422	4	28	136	480	163	205	31	22	30	45
Actinobacteria;Actinobacteria;Streptosporangiales;Streptosporangiaceae;Streptosporangium;	0	0	0	0	0	1	0	0	1	0	1	0	1	0	6	0	0	0	2	0	0	1	4	0	2	0	5	1	0	0
Actinobacteria;Actinobacteria;Streptosporangiales;Thermomonosporaceae;Actinoallomurus;	3	0	3	1	0	4	0	4	9	0	20	4	3	5	1	1	1	1	1	2	0	2	2	1	5	1	49	1	3	25
Actinobacteria;Actinobacteria;Streptosporangiales;Thermomonosporaceae;Actinomadura;	0	0	0	0	0	0	0	1	0	0	1	0	0	0	0	3	0	3	0	2	3	6	1	0	2	0	0	0	1	0
Actinobacteria;Actinobacteria;Streptosporangiales;Thermomonosporaceae;NA;	6	0	3	6	0	7	2	1	1	0	5	1	3	4	0	0	1	5	0	7	1	1	2	2	4	1	13	4	1	3
Actinobacteria;NA;;NA;;	141	80	249	75	24	242	324	243	167	8	555	27	172	123	186	210	168	71	89	238	19	202	387	200	338	29	488	155	76	154
Actinobacteria;Rubrobacteria;Gaiellales;Gaiellaceae;Gaiella;	15	7	10	6	0	0	0	0	0	0	0	0	0	0	0	1	1	4	0	7	0	0	0	5	0	0	5	0	2	0
Actinobacteria;Rubrobacteria;Gaiellales;Gaiellaceae;Gaiella;Gaiella occulta	0	1	0	0	0	8	10	1	1	0	5	1	2	0	0	1	0	0	1	5	0	0	1	2	2	0	3	0	0	0
Actinobacteria;Rubrobacteria;NA;;NA;	1	0	3	1	0	14	77	31	15	0	65	16	14	11	6	13	13	0	5	1	8	18	24	2	27	2	90	7	1	45
Actinobacteria;Rubrobacteria;NA;NA;NA;bacterium Ellin504	1	0	1	0	1	3	39	30	9	0	6	26	1	0	2	6	4	1	0	6	0	7	3	4	3	0	51	2	2	32
Actinobacteria;Rubrobacteria;Rubrobacterales;Rubrobacteraceae;Rubrobacter;	0	0	1	0	0	24	16	9	3	0	7	0	11	5	10	15	6	0	6	1	0	25	35	0	23	5	9	1	0	0
Actinobacteria;Thermoleophilia;NA;;NA;	25	22	56	25	0	14	14	10	9	0	29	1	7	10	9	17	12	19	7	18	0	13	33	62	23	5	19	3	11	8
Actinobacteria;Thermoleophilia;Solirubrobacterales;Conexibacteraceae;Conexibacter;	50	28	74	32	0	6	7	15	5	1	24	0	9	9	7	12	13	19	3	56	0	6	18	70	2	0	14	2	22	10
Actinobacteria;Thermoleophilia;Solirubrobacterales;Conexibacteraceae;Conexibacter;Conexibacter sp.	390	116	585	228	0	4	23	7	6	2	34	9	8	7	15	12	169	176	5	287	2	11	19	578	8	1	34	2	140	12
Actinobacteria;Thermoleophilia;Solirubrobacterales;NA;;	20	17	38	19	3	89	61	91	54	5	127	24	48	45	54	82	63	15	30	25	6	46	110	38	83	15	86	13	19	89
Actinobacteria;Thermoleophilia;Solirubrobacterales;Parviterribacteraceae;Parviterribacter;	6	3	5	2	0	9	2	7	4	2	12	0	4	7	5	4	3	2	7	9	0	9	15	2	12	3	12	1	5	4
Actinobacteria;Thermoleophilia;Solirubrobacterales;Parviterribacteraceae;Parviterribacter;Parviterribacter multiflagellatus	0	0	0	1	0	2	0	0	0	0	0	0	0	0	0	2	0	0	5	0	1	1	1	0	1	0	4	0	0	4
Actinobacteria;Thermoleophilia;Solirubrobacterales;Solirubrobacteraceae;Solirubrobacter;	5	3	10	0	1	32	16	20	11	0	48	1	17	15	14	18	10	1	14	2	3	26	36	6	22	4	47	5	0	30
Actinobacteria;Thermoleophilia;Thermoleophilales;Thermoleophilaceae;Thermoleophilum;Thermoleophilum sp.	0	1	0	0	0	15	9	9	2	0	21	0	3	10	8	9	4	0	3	0	1	9	19	3	15	4	7	4	0	10
Armatimonadetes;Armatimonadia;Armatimonadales;Armatimonadaceae;Armatimonas;Armatimonas rosea	16	4	5	0	0	11	14	17	2	0	22	0	8	6	14	10	5	8	8	3	0	5	20	7	7	1	7	2	10	9
Armatimonadetes;Armatimonadia;Capsulimonadales;Capsulimonadaceae;Capsulimonas;Capsulimonas corticalis	4	2	2	15	0	0	2	13	0	0	4	1	0	0	0	1	2	4	0	3	0	0	0	2	1	0	4	0	1	1
Armatimonadetes;Chthonomonadetes;Chthonomonadales;Chthonomonadaceae;Chthonomonas;Chthonomonas calidirosea	11	7	19	10	0	2	44	56	13	0	47	0	4	8	13	11	12	5	0	6	0	17	16	10	10	2	53	5	12	15
Armatimonadetes;Fimbriimonadia;Fimbriimonadales;Fimbriimonadaceae;Fimbriimonas;Fimbriimonas ginsengisoli	80	35	215	111	0	6	5	11	2	0	12	0	2	6	4	1	5	86	6	191	1	4	6	129	8	0	11	2	50	3
Ascomycota;Dothideomycetes;NA;;NA;	0	0	0	0	0	0	0	0	0	0	10	0	3	0	1	0	1	0	0	0	0	0	0	0	3	1	0	1	0	5
Ascomycota;Eurotiomycetes;Eurotiales;Aspergillaceae;Penicillium;	0	0	0	1	0	1	5	1	4	0	1	2	1	0	5	0	0	4	0	0	0	0	1	1	2	3	3	1	2	8
Ascomycota;Leotiomycetes;Helotiales;NA;;	1	0	1	0	0	0	0	3	0	0	0	0	16	0	0	0	0	1	0	0	0	0	1	1	0	0	0	1	1	1
Ascomycota;Leotiomycetes;NA;;NA;	7	6	3	17	0	0	0	0	0	0	1	0	0	0	0	0	0	8	0	3	0	0	1	6	0	0	0	0	1	0
Ascomycota;Leotiomycetes;NA;Pseudeurotiaceae;Leuconeurospora;Leuconeurospora pulcherrima	8	4	18	36	0	0	0	0	0	0	0	0	0	0	0	0	0	6	0	17	0	0	0	17	0	0	0	1	2	0
Ascomycota;Leotiomycetes;NA;Pseudeurotiaceae;NA;	20	7	12	35	0	0	0	0	0	0	0	0	0	0	0	0	0	15	0	15	0	0	0	22	0	0	0	0	2	0
Bacillariophyta;Bacillariophyceae;Bacillariales;Bacillariaceae;Bacillaria;Bacillaria paxillifer	29	10	1	0	0	0	0	1	0	0	0	0	0	0	0	0	0	1	0	0	0	0	0	0	0	4	1	3	0	0
Bacteroidetes;Bacteroidia;Marinilabiliales;Marinilabiliaceae;Geofilum;Geofilum rhodophaeum	8	3	12	1	0	0	0	0	0	0	0	0	0	0	0	0	0	1	0	9	0	0	0	1	0	0	0	0	10	0
Bacteroidetes;Chitinophagia;Chitinophagales;Chitinophagaceae;Arachidicoccus;	14	2	3	2	0	0	0	0	0	0	0	0	0	0	0	0	0	2	0	5	0	0	0	4	0	0	0	0	11	0
Bacteroidetes;Chitinophagia;Chitinophagales;Chitinophagaceae;Chitinophaga;	6	1	4	10	0	7	13	1	1	1	2	0	1	1	10	0	15	3	6	3	0	6	3	5	87	0	0	0	0	21
Bacteroidetes;Chitinophagia;Chitinophagales;Chitinophagaceae;Chitinophaga;Chitinophaga taiwanensis	7	3	19	16	0	0	0	0	0	0	0	0	0	0	0	0	0	2	0	8	0	0	0	14	0	0	0	0	1	0
Bacteroidetes;Chitinophagia;Chitinophagales;Chitinophagaceae;Edaphobaculum;Edaphobaculum flavum	0	0	4	0	0	1	0	0	4	0	3	0	1	1	3	3	0	0	5	0	0	0	3	1	0	1	0	0	0	2
Bacteroidetes;Chitinophagia;Chitinophagales;Chitinophagaceae;Ferruginibacter;	15	0	0	0	0	3	0	1	0	0	3	0	2	4	1	0	9	1	4	0	0	0	1	0	1	0	1	3	8	12
Bacteroidetes;Chitinophagia;Chitinophagales;Chitinophagaceae;Ferruginibacter;Ferruginibacter sp.	30	15	24	9	0	3	0	0	0	0	1	0	0	0	2	0	3	19	2	24	0	0	1	19	2	1	1	0	6	3
Bacteroidetes;Chitinophagia;Chitinophagales;Chitinophagaceae;Flavihumibacter;Flavihumibacter sp.	0	0	6	0	0	1	0	3	2	0	6	0	0	0	1	1	1	0	2	0	0	0	0	0	1	0	5	0	0	1
Bacteroidetes;Chitinophagia;Chitinophagales;Chitinophagaceae;Flavisolibacter;	0	1	0	0	0	19	4	26	3	2	11	1	18	7	5	12	2	0	13	1	3	12	13	2	16	4	34	0	3	18
Bacteroidetes;Chitinophagia;Chitinophagales;Chitinophagaceae;Flavisolibacter;Flavosolibacter sp. HU1-JC5	9	3	12	8	0	0	0	0	0	0	0	0	1	0	0	0	0	6	0	14	0	0	0	13	0	0	1	0	6	0
Bacteroidetes;Chitinophagia;Chitinophagales;Chitinophagaceae;Flavitalea;	8	11	10	2	0	13	1	0	3	0	7	0	9	4	3	3	4	2	9	5	0	2	9	4	8	8	5	3	3	26
Bacteroidetes;Chitinophagia;Chitinophagales;Chitinophagaceae;Flavitalea;Flavitalea sp.	5	0	0	0	0	0	0	0	2	0	4	0	0	0	0	0	4	0	0	2	0	0	0	0	0	0	1	1	4	0
Bacteroidetes;Chitinophagia;Chitinophagales;Chitinophagaceae;Flavitalea;Flavitalea sp. AN120636	0	0	0	0	0	4	0	0	2	1	0	0	7	3	3	1	2	0	17	0	0	0	4	0	12	2	2	2	0	7
Bacteroidetes;Chitinophagia;Chitinophagales;Chitinophagaceae;NA;	343	108	332	76	0	102	40	116	39	7	163	3	62	79	74	105	65	136	185	299	2	47	141	233	161	27	115	21	127	115
Bacteroidetes;Chitinophagia;Chitinophagales;Chitinophagaceae;Niastella;	14	26	0	317	0	2	4	1	2	0	3	0	0	0	5	2	2	1	5	1	1	2	6	16	5	3	4	0	4	10
Bacteroidetes;Chitinophagia;Chitinophagales;Chitinophagaceae;Panacibacter;Panacibacter sp.	0	1	0	1	0	4	3	30	5	0	9	0	9	15	1	110	1	0	11	0	0	6	12	1	19	3	8	2	0	16
Bacteroidetes;Chitinophagia;Chitinophagales;Chitinophagaceae;Puia;Puia dinghuensis	0	0	7	1	0	0	0	0	0	0	0	0	0	0	0	0	0	5	0	5	0	0	0	7	0	0	0	0	4	0
Bacteroidetes;Chitinophagia;Chitinophagales;Chitinophagaceae;Rurimicrobium;	0	0	1	6	0	3	1	1	0	0	2	0	0	0	1	0	0	6	0	1	0	0	0	0	1	0	0	0	7	1
Bacteroidetes;Chitinophagia;Chitinophagales;Chitinophagaceae;Segetibacter;	0	0	0	0	0	11	2	4	7	2	8	0	11	18	7	17	3	0	16	0	0	4	13	0	4	2	10	0	0	7
Bacteroidetes;Chitinophagia;Chitinophagales;Chitinophagaceae;Segetibacter;Segetibacter aerophilus	3	15	2	2	0	18	8	58	11	3	32	2	35	20	11	34	19	1	13	1	1	17	25	2	26	2	33	6	4	27
Bacteroidetes;Chitinophagia;Chitinophagales;Chitinophagaceae;Segetibacter;Segetibacter koreensis	0	0	0	0	0	3	4	49	10	3	27	0	40	22	16	33	6	0	7	0	0	15	22	2	11	2	22	5	0	62
Bacteroidetes;Chitinophagia;Chitinophagales;Chitinophagaceae;Segetibacter;Segetibacter sp. A37C11	0	0	0	0	0	6	0	2	1	0	9	0	10	2	2	3	1	0	2	0	1	3	2	0	2	0	3	0	0	3
Bacteroidetes;Chitinophagia;Chitinophagales;Chitinophagaceae;Taibaiella;	5	0	1	6	0	1	0	0	0	0	0	0	0	0	2	0	0	4	0	2	0	0	0	0	1	1	1	0	1	8
Bacteroidetes;Chitinophagia;Chitinophagales;Chitinophagaceae;Terrimonas;	1	2	0	0	0	9	0	1	2	0	15	0	2	2	0	4	7	0	19	2	0	3	4	0	26	5	8	1	0	42
Bacteroidetes;Chitinophagia;Chitinophagales;Chitinophagaceae;Terrimonas;Terrimonas ferruginea	0	0	0	0	0	0	0	5	0	0	1	0	1	2	1	2	0	0	1	0	0	1	1	0	3	0	2	0	0	1
Bacteroidetes;Chitinophagia;Chitinophagales;Chitinophagaceae;Terrimonas;Terrimonas sp.	0	1	1	2	0	2	0	0	0	0	3	0	1	0	0	0	2	0	1	1	0	0	1	0	1	0	5	1	0	0
Bacteroidetes;Cytophagia;Cytophagales;Cytophagaceae;Dyadobacter;	0	7	0	0	0	4	1	1	0	0	0	0	1	0	1	0	5	0	26	0	0	0	4	0	29	1	0	6	16	42
Bacteroidetes;Cytophagia;Cytophagales;Cytophagaceae;Flexibacter;Flexibacter flexilis	6	5	3	0	0	5	0	0	0	0	0	0	0	2	0	1	0	0	1	4	0	0	2	1	5	0	0	0	0	0
Bacteroidetes;Cytophagia;Cytophagales;Cytophagaceae;Larkinella;	11	21	8	7	0	1	0	0	1	0	0	0	2	0	1	0	1	10	9	4	0	0	1	2	12	0	0	1	17	1
Bacteroidetes;Cytophagia;Cytophagales;Cytophagaceae;NA;	3	13	8	0	0	4	0	1	2	0	1	0	1	1	0	3	3	0	5	11	0	0	4	0	6	1	1	1	1	4
Bacteroidetes;Cytophagia;Cytophagales;Cytophagaceae;Spirosoma;	2	1	0	3	0	1	0	0	1	0	2	0	1	1	0	0	1	0	4	0	0	0	5	5	11	0	1	2	2	2
Bacteroidetes;Cytophagia;Cytophagales;Cytophagaceae;Sporocytophaga;Sporocytophaga myxococcoides	0	0	0	0	0	1	1	0	1	0	0	0	4	0	0	2	0	0	2	0	0	2	1	0	1	0	1	0	0	6
Bacteroidetes;Cytophagia;Cytophagales;Hymenobacteraceae;Adhaeribacter;	0	0	0	0	0	5	0	0	0	1	0	0	0	0	1	0	0	0	14	0	0	0	2	0	1	0	1	0	0	0
Bacteroidetes;Cytophagia;Cytophagales;Hymenobacteraceae;Adhaeribacter;Adhaeribacter sp. enrichment culture clone Lpl1-269	0	0	0	0	0	3	0	0	0	0	0	0	0	1	0	0	0	0	5	0	0	0	0	0	7	0	1	0	0	3
Bacteroidetes;Cytophagia;Cytophagales;Hymenobacteraceae;Hymenobacter;	0	0	0	0	0	5	1	4	0	1	2	1	1	3	2	2	2	0	12	0	0	0	8	0	12	0	22	4	0	2
Bacteroidetes;Cytophagia;Cytophagales;Hymenobacteraceae;Hymenobacter;Hymenobacter sp. 9PNM-21	0	0	0	0	0	0	1	2	2	0	6	0	3	2	4	3	0	0	6	0	0	3	5	0	17	3	8	1	0	15
Bacteroidetes;Cytophagia;Cytophagales;Hymenobacteraceae;NA;	0	0	0	0	0	8	0	0	1	1	2	0	0	2	2	0	0	0	2	0	1	0	1	0	1	1	2	1	1	1
Bacteroidetes;Cytophagia;Cytophagales;NA;;	10	1	13	0	0	7	0	2	8	1	6	0	16	1	3	3	3	1	8	5	1	6	3	9	9	5	1	0	1	15
Bacteroidetes;Cytophagia;Cytophagales;NA;Chryseolinea;	0	0	0	0	0	0	5	3	1	0	0	0	7	0	1	0	2	0	2	0	0	1	2	0	0	2	0	0	0	10
Bacteroidetes;Cytophagia;Cytophagales;NA;NA;Cytophagales bacterium	0	0	1	0	0	0	3	0	1	0	0	0	1	0	0	0	1	0	2	2	0	0	0	0	3	0	1	0	0	5
Bacteroidetes;Flavobacteriia;Flavobacteriales;Crocinitomicaceae;Fluviicola;Candidatus Fluviicola riflensis	8	2	1	28	0	0	0	0	0	0	0	0	0	0	0	0	0	6	0	3	0	0	0	38	0	0	0	0	10	0
Bacteroidetes;Flavobacteriia;Flavobacteriales;Flavobacteriaceae;Flavobacterium;	27	29	34	31	0	4	0	0	1	0	0	0	0	0	2	1	5	9	8	27	0	1	2	31	3	0	0	2	15	12
Bacteroidetes;Flavobacteriia;Flavobacteriales;Flavobacteriaceae;Flavobacterium;Flavobacterium qiangtangense	138	40	171	89	0	0	0	0	0	0	0	0	0	0	0	0	0	12	0	137	0	0	0	132	0	0	0	0	87	0
Bacteroidetes;Flavobacteriia;Flavobacteriales;NA;;	5	5	1	0	0	0	0	0	0	0	3	0	0	0	0	0	0	0	0	0	0	0	0	7	0	1	4	0	2	0
Bacteroidetes;NA;;NA;;	737	261	764	172	2	35	51	33	34	2	72	10	15	31	23	30	30	250	45	698	1	31	34	597	39	18	74	8	462	62
Bacteroidetes;Sphingobacteriia;Sphingobacteriales;NA;;	7	2	2	1	0	0	1	0	0	0	0	0	3	0	0	2	0	0	0	0	0	0	0	0	0	0	1	0	1	8
Bacteroidetes;Sphingobacteriia;Sphingobacteriales;NA;;Sphingobacteriales bacterium	2	0	82	0	0	6	3	3	2	1	5	0	8	0	3	4	5	3	0	125	0	4	1	4	5	1	5	2	2	10
Bacteroidetes;Sphingobacteriia;Sphingobacteriales;NA;NA;Sphingobacteriales bacterium TP524	0	15	4	0	0	2	0	0	0	0	0	0	2	0	0	0	1	0	2	1	0	1	1	0	0	1	1	0	0	26
Bacteroidetes;Sphingobacteriia;Sphingobacteriales;Sphingobacteriaceae;Mucilaginibacter;	27	32	12	47	0	2	4	6	4	0	6	3	5	0	0	0	8	20	0	42	0	2	0	77	8	2	2	4	50	6
Bacteroidetes;Sphingobacteriia;Sphingobacteriales;Sphingobacteriaceae;NA;	47	27	10	43	0	0	4	7	3	1	2	1	5	2	3	1	5	21	8	25	1	1	3	9	8	1	2	1	7	7
Bacteroidetes;Sphingobacteriia;Sphingobacteriales;Sphingobacteriaceae;NA;Sphingobacteriaceae bacterium BR5-29	24	9	18	17	0	0	0	2	2	0	5	0	0	0	0	0	2	8	0	21	0	1	0	20	0	0	2	0	12	0
Bacteroidetes;Sphingobacteriia;Sphingobacteriales;Sphingobacteriaceae;Pedobacter;	23	14	4	3	0	27	3	8	1	3	41	2	17	1	11	7	27	10	85	4	1	4	17	10	53	5	16	9	6	45
Bacteroidetes;Sphingobacteriia;Sphingobacteriales;Sphingobacteriaceae;Sphingobacterium;Sphingobacterium sp. P-38	14	15	22	5	0	3	1	2	4	0	8	0	1	4	9	2	4	3	7	13	1	1	11	11	5	5	8	1	8	2
Candidatus Melainabacteria;NA;Vampirovibrionales;NA;Vampirovibrio;Vampirovibrio chlorellavorus	29	14	31	18	0	1	1	3	9	0	7	0	0	1	2	0	4	53	3	77	0	1	1	17	0	1	9	0	7	2
Candidatus Sumerlaeota;Candidatus Sumerlaeia;Candidatus Sumerlaeales;Candidatus Sumerlaeaceae;NA;Candidatus Sumerlaeaceae bacterium	23	7	16	7	0	2	1	7	0	0	4	0	4	3	3	0	0	14	1	28	0	3	8	18	0	0	8	0	4	0
Cercozoa;NA;Plasmodiophorida;Plasmodiophoridae;Spongospora;Spongospora subterranea	0	0	0	0	0	0	0	0	0	1	0	1	0	6	0	8	0	0	3	0	0	1	3	0	0	0	0	0	0	0
Chlamydiae;Chlamydiia;Parachlamydiales;Parachlamydiaceae;NA;	3	3	11	4	0	0	1	0	1	0	2	0	0	0	0	0	0	5	0	6	0	0	0	2	0	1	4	0	1	1
Chloroflexi;Anaerolineae;Anaerolineales;Anaerolineaceae;Longilinea;Longilinea sp.	1	0	7	0	0	0	1	0	0	0	2	0	0	0	1	0	2	1	1	3	0	1	0	3	1	0	2	0	1	1
Chloroflexi;Anaerolineae;Anaerolineales;Anaerolineaceae;NA;	1	0	2	0	0	8	2	7	3	1	39	0	8	3	6	15	4	1	5	2	0	9	11	2	6	3	11	1	1	1
Chloroflexi;Anaerolineae;Anaerolineales;Anaerolineaceae;Ornatilinea;Ornatilinea apprima	0	0	0	0	0	0	6	7	2	0	7	0	0	2	1	4	0	0	2	0	0	0	1	0	0	0	7	0	0	0
Chloroflexi;Anaerolineae;Anaerolineales;Anaerolineaceae;Thermanaerothrix;Thermanaerothrix daxensis	1	0	0	0	0	10	2	1	11	0	76	0	1	5	5	11	2	0	5	0	0	2	11	0	7	2	11	4	0	0
Chloroflexi;Anaerolineae;Anaerolineales;Anaerolineaceae;Thermomarinilinea;Thermomarinilinea lacunifontana	2	1	5	5	0	8	4	20	2	0	44	0	3	10	6	14	5	0	5	1	0	15	7	1	8	2	28	1	2	21
Chloroflexi;Anaerolineae;NA;;NA;	4	1	5	3	0	15	7	11	1	0	25	0	1	5	9	12	4	4	21	5	0	7	18	2	6	10	17	2	0	2
Chloroflexi;Anaerolineae;NA;NA;NA;anaerobic bacterium MO-CFX2	9	3	6	3	0	17	8	25	10	0	55	1	10	11	11	25	29	0	21	2	0	12	36	2	19	9	36	5	2	40
Chloroflexi;Caldilineae;Caldilineales;Caldilineaceae;Litorilinea;Litorilinea aerophila	0	1	0	0	0	3	0	1	1	0	6	0	1	4	1	1	0	0	1	0	0	1	0	0	1	1	1	0	0	3
Chloroflexi;Caldilineae;Caldilineales;Caldilineaceae;NA;Caldilineaceae bacterium enrichment culture clone Ac-G2	14	9	27	6	0	16	5	6	2	1	13	1	1	8	4	2	6	3	7	11	0	5	6	10	4	3	4	0	5	6
Chloroflexi;Caldilineae;Caldilineales;NA;NA;Caldilineales bacterium	21	22	40	15	0	23	3	3	2	0	10	0	2	1	1	1	3	17	3	39	0	1	8	24	4	0	7	2	11	0
Chloroflexi;Candidatus Thermofonsia;NA;NA;Candidatus Roseilinea;Candidatus Roseilinea gracile	0	0	2	0	0	3	4	1	2	0	12	0	0	1	2	1	0	0	1	0	0	2	1	0	1	0	1	2	0	2
Chloroflexi;Chloroflexia;Chloroflexales;Chloroflexaceae;NA;	9	2	8	3	0	0	0	1	1	0	2	0	0	0	0	0	1	1	0	7	0	1	0	6	1	0	0	0	4	0
Chloroflexi;Chloroflexia;Chloroflexales;Chloroflexaceae;NA;Chloroflexaceae bacterium enrichment culture clone ENRICH_SisoF2	0	0	0	0	0	3	2	2	2	1	3	0	0	0	1	1	3	0	1	0	0	0	0	0	2	0	0	0	0	4
Chloroflexi;Chloroflexia;Chloroflexales;NA;;	25	4	29	8	0	1	2	2	0	0	4	0	0	1	0	0	0	10	1	20	0	1	2	25	1	1	0	0	3	0
Chloroflexi;Chloroflexia;Chloroflexales;Roseiflexaceae;Kouleothrix;Kouleothrix aurantiaca	0	0	1	0	0	7	12	28	5	0	44	0	3	6	13	13	3	0	10	0	0	18	24	0	4	2	18	1	0	1
Chloroflexi;Chloroflexia;Kallotenuales;Kallotenuaceae;NA;	0	0	0	0	0	1	0	0	0	0	0	0	0	1	2	0	0	0	0	0	0	1	1	0	1	0	0	20	0	0
Chloroflexi;Chloroflexia;Kallotenuales;Kallotenuaceae;NA;Kallotenuaceae bacterium	8	6	10	4	0	2	2	5	1	0	1	0	7	4	1	4	2	4	6	8	0	4	4	9	4	0	2	2	3	6
Chloroflexi;NA;;NA;;	10	5	20	8	0	19	7	28	21	0	38	2	27	14	8	29	8	9	3	14	0	8	33	9	3	0	21	4	8	36
Chloroflexi;Thermomicrobia;NA;;NA;	236	60	274	28	0	39	20	12	13	1	46	2	18	19	50	48	16	29	20	226	1	22	80	150	25	0	25	7	43	13
Chloroflexi;Thermomicrobia;Sphaerobacterales;Sphaerobacteraceae;NA;	17	7	14	5	0	3	1	1	0	0	13	2	0	2	2	2	3	8	0	19	1	1	2	8	0	0	21	0	4	2
Chloroflexi;Thermomicrobia;Sphaerobacterales;Sphaerobacteraceae;Nitrolancea;Nitrolancea hollandica	9	7	17	4	0	2	2	2	5	0	4	0	2	2	0	2	5	4	0	8	0	1	3	16	2	0	2	1	6	2
Chloroflexi;Thermomicrobia;Sphaerobacterales;Sphaerobacteraceae;Sphaerobacter;Sphaerobacter thermophilus	139	77	198	34	0	54	12	28	20	2	46	3	26	22	32	45	20	53	22	167	3	26	84	94	22	0	34	2	57	47
Chloroflexi;Thermomicrobia;Thermomicrobiales;Thermomicrobiaceae;Thermomicrobium;Thermomicrobium roseum	1	0	8	1	0	1	0	1	1	0	0	0	0	0	1	0	0	1	0	2	0	0	2	4	0	0	0	0	0	1
Chlorophyta;Chlorophyceae;Chlamydomonadales;Chlamydomonadaceae;Chlamydomonas;Chlamydomonas sp. UMPCCC 1308	0	13	0	0	0	0	0	0	0	0	0	0	0	0	0	0	0	6	0	0	0	0	0	0	0	0	0	0	1	0
Chlorophyta;Chlorophyceae;Chlamydomonadales;Haematococcaceae;Haematococcus;Haematococcus lacustris	0	33	0	0	0	0	1	0	1	0	2	0	2	0	0	1	1	0	1	0	0	1	0	0	1	0	1	0	0	1
Chlorophyta;Trebouxiophyceae;Microthamniales;NA;Stichococcus;Stichococcus bacillaris	0	0	0	0	0	0	0	0	2	0	15	2	8	1	8	1	12	1	2	0	0	0	3	0	7	1	0	11	0	0
Chlorophyta;Trebouxiophyceae;NA;;NA;	1	1	0	53	0	2	2	0	6	0	13	0	9	0	7	0	14	38	0	0	0	1	6	0	0	1	0	7	0	1
Chlorophyta;Trebouxiophyceae;NA;NA;Watanabea;Watanabea reniformis	0	0	0	0	0	0	0	0	0	0	3	0	0	0	0	0	23	0	0	0	0	0	0	0	0	0	0	0	0	0
Chlorophyta;Trebouxiophyceae;Trebouxiales;Trebouxiaceae;Myrmecia;Myrmecia israeliensis	7	6	1	25	0	1	3	2	2	0	8	0	5	1	4	3	1	10	1	1	0	3	2	4	2	1	0	3	0	6
Cyanobacteria;NA;Chroococcales;Microcystaceae;Microcystis;Microcystis sp. SAG 43.90	3	4	4	0	0	1	7	4	2	0	5	2	0	3	2	0	0	2	1	11	0	5	4	0	1	0	4	0	1	1
Cyanobacteria;NA;Oscillatoriales;Coleofasciculaceae;Geitlerinema;Geitlerinema sulphureum	15	8	1	0	0	0	0	0	0	0	0	0	0	0	0	0	0	1	0	0	0	0	0	0	0	0	0	0	1	0
Cyanobacteria;NA;Oscillatoriales;Oscillatoriaceae;Oscillatoria;Oscillatoria tenuis	0	1	11	2	0	0	1	0	1	0	7	0	0	1	0	2	0	0	1	7	0	0	1	0	0	0	1	0	0	2
Deinococcus-Thermus;Deinococci;Deinococcales;Deinococcaceae;Deinococcus;	0	0	0	1	0	2	0	3	4	3	0	0	14	3	2	2	1	0	0	0	1	1	11	0	2	2	10	3	0	18
Elusimicrobia;Endomicrobia;Endomicrobiales;Endomicrobiaceae;Endomicrobium;Endomicrobium proavitum	6	1	13	2	0	0	0	0	0	0	0	0	0	0	0	0	0	0	0	33	0	0	0	8	1	0	1	0	2	0
Fibrobacteres;Fibrobacteria;Fibrobacterales;Fibrobacteraceae;Fibrobacter;Fibrobacter sp.	6	9	11	0	0	0	1	1	0	0	2	0	0	0	0	0	1	0	0	4	0	0	0	0	0	0	0	0	4	0
Firmicutes;Bacilli;Bacillales;Bacillaceae;Bacillus;	5	5	4	0	4	239	109	14	32	1	86	3	22	21	47	45	126	21	47	8	8	61	137	1	167	10	324	28	1	15
Firmicutes;Bacilli;Bacillales;Bacillaceae;Bacillus;Bacillus licheniformis	8	4	7	1	0	0	0	0	0	0	1	1	0	0	0	0	0	3	0	3	0	0	2	9	0	0	1	0	1	0
Firmicutes;Bacilli;Bacillales;Bacillaceae;Bacillus;Bacillus sp. NN106	0	0	0	0	2	13	0	0	0	0	6	0	2	2	3	0	1	0	0	0	0	1	0	0	2	0	8	1	0	0
Firmicutes;Bacilli;Bacillales;Bacillaceae;Bacillus;Bacillus sp. PLC9	3	6	1	0	0	0	0	0	0	0	0	0	0	0	0	0	0	3	0	14	0	0	0	8	0	0	0	0	4	0
Firmicutes;Bacilli;Bacillales;Bacillaceae;Lysinibacillus;	0	0	0	0	0	5	2	0	0	0	2	0	0	0	0	0	4	0	2	0	0	1	1	0	1	0	3	1	0	0
Firmicutes;Bacilli;Bacillales;Bacillaceae;NA;	1	0	3	1	1	23	1	2	0	0	16	0	4	3	3	0	6	0	11	4	0	1	0	2	10	0	180	0	0	3
Firmicutes;Bacilli;Bacillales;NA;;	8	8	6	1	0	45	28	11	8	0	35	1	10	8	17	14	15	7	23	9	1	13	28	3	23	2	71	12	4	11
Firmicutes;Bacilli;Bacillales;Paenibacillaceae;Ammoniphilus;	0	0	2	1	1	5	8	4	2	0	4	0	2	4	4	2	2	0	2	0	0	3	5	0	10	0	12	0	0	1
Firmicutes;Bacilli;Bacillales;Paenibacillaceae;Ammoniphilus;Ammoniphilus oxalaticus	1	1	5	3	0	2	1	0	0	0	0	0	0	1	2	2	0	1	1	0	0	1	2	0	0	0	0	0	0	0
Firmicutes;Bacilli;Bacillales;Paenibacillaceae;NA;	1	0	5	1	0	2	1	6	2	0	2	0	0	0	2	0	1	1	0	0	0	3	0	0	2	0	3	0	0	2
Firmicutes;Bacilli;Bacillales;Paenibacillaceae;Paenibacillus;	2	1	2	1	0	20	10	5	8	1	17	0	8	0	10	5	6	2	5	3	2	13	18	2	14	3	16	7	0	10
Firmicutes;Bacilli;Bacillales;Planococcaceae;NA;	0	0	0	0	0	4	1	1	0	0	2	0	0	1	2	1	2	0	2	0	0	1	0	0	1	0	2	0	0	1
Firmicutes;Bacilli;Bacillales;Planococcaceae;Sporosarcina;Sporosarcina sp.	5	3	7	3	0	0	0	0	0	0	0	0	0	0	0	0	0	3	0	3	0	0	0	5	0	0	0	0	3	0
Firmicutes;Bacilli;Bacillales;Staphylococcaceae;NA;Staphylococcaceae bacterium NML 99-ST-011	2	34	0	0	0	0	0	0	0	0	0	0	0	0	0	0	0	7	0	55	0	0	0	10	1	0	0	0	8	0
Firmicutes;Bacilli;Bacillales;Thermoactinomycetaceae;NA;	36	15	42	19	0	2	0	1	1	0	7	0	1	2	1	2	2	20	1	37	0	2	1	24	2	0	11	0	17	5
Firmicutes;Bacilli;Lactobacillales;Enterococcaceae;Enterococcus;	0	1	0	0	0	2	9	19	5	0	12	0	1	3	0	3	3	0	1	1	1	1	1	0	3	1	9	0	0	9
Firmicutes;Bacilli;Lactobacillales;Enterococcaceae;Enterococcus;Enterococcus durans	9	53	1	0	0	0	0	0	0	0	1	0	0	0	0	2	0	23	1	118	0	1	0	36	2	0	0	0	47	0
Firmicutes;Bacilli;Lactobacillales;Enterococcaceae;Enterococcus;Enterococcus faecium	2	1	5	0	0	0	0	0	0	0	1	0	1	0	0	1	0	1	1	3	0	0	0	1	1	1	1	0	0	0
Firmicutes;Bacilli;Lactobacillales;Enterococcaceae;Vagococcus;	24	4	24	6	0	0	0	0	0	0	0	0	0	0	0	1	0	5	0	6	0	0	0	26	0	0	0	0	9	0
Firmicutes;Bacilli;Lactobacillales;Lactobacillaceae;Lactobacillus;	3	2	6	2	0	0	0	0	0	0	0	0	0	0	0	0	0	3	0	2	0	0	0	4	0	0	0	0	1	0
Firmicutes;Bacilli;Lactobacillales;Lactobacillaceae;Pediococcus;Pediococcus pentosaceus	2	0	0	0	0	1	0	0	0	0	18	0	0	0	2	0	8	0	0	0	0	3	0	0	1	1	4	1	0	0
Firmicutes;Bacilli;Lactobacillales;NA;;	1	4	0	1	0	4	3	1	0	0	2	0	2	2	1	1	0	0	1	1	0	1	2	1	0	0	3	0	0	0
Firmicutes;Bacilli;NA;;NA;	29	33	29	14	0	9	7	17	4	0	27	1	3	4	6	4	6	10	8	21	0	11	11	17	8	1	11	1	10	13
Firmicutes;Clostridia;Clostridiales;Clostridiaceae;Clostridium;	6	6	3	1	0	2	1	0	0	0	0	0	2	0	1	0	0	6	1	1	0	0	0	0	0	0	0	0	0	3
Firmicutes;Clostridia;Clostridiales;Clostridiaceae;Clostridium;Clostridium sp. 6-69	10	2	3	3	0	0	0	10	1	0	4	0	0	1	2	2	1	3	0	6	0	1	1	10	2	0	6	0	2	2
Firmicutes;Clostridia;Clostridiales;Clostridiaceae;Clostridium;Clostridium sp. AN-AS3B	6	6	10	3	0	0	0	0	0	0	2	0	0	0	0	0	0	1	0	10	0	0	0	8	0	0	0	0	2	0
Firmicutes;Clostridia;Clostridiales;Clostridiaceae;Clostridium;Clostridium sp. enrichment culture clone d-1	3	0	1	0	0	1	0	1	0	0	2	0	0	1	2	4	1	0	0	1	0	1	1	0	1	0	2	0	0	0
Firmicutes;Clostridia;Clostridiales;Heliobacteriaceae;Candidatus Heliomonas;Candidatus Heliomonas lunata	5	1	2	1	0	0	0	0	2	0	3	0	0	0	1	0	0	0	0	3	0	0	1	4	0	0	1	1	1	1
Firmicutes;Clostridia;Clostridiales;NA;;	11	8	12	5	0	14	7	11	5	1	9	0	17	4	6	10	5	7	13	14	0	7	10	8	12	3	9	1	4	33
Firmicutes;Clostridia;Clostridiales;Ruminococcaceae;NA;	0	0	0	0	0	0	6	0	1	0	2	0	0	1	1	2	1	1	2	0	0	0	6	0	1	0	2	1	0	0
Firmicutes;Clostridia;Thermoanaerobacterales;Thermoanaerobacteraceae;Thermoanaerobacter;Thermoanaerobacter sp. HL-3	32	5	46	85	0	0	0	0	0	0	0	0	0	0	0	0	0	89	0	34	0	0	0	103	0	0	0	0	60	0
Firmicutes;Clostridia;Thermoanaerobacterales;Thermoanaerobacteraceae;Thermoanaerobacter;Thermoanaerobacter uzonensis	7	3	29	19	0	0	0	0	0	0	0	0	0	0	0	0	0	21	0	8	0	0	0	24	0	0	0	0	11	0
Firmicutes;NA;;NA;;	33	21	47	10	0	58	41	65	33	3	101	0	22	34	23	50	22	15	8	41	1	42	65	21	24	6	60	6	15	33
Gemmatimonadetes;Gemmatimonadetes;Gemmatimonadales;Gemmatimonadaceae;Gemmatimonas;	217	86	216	33	0	29	43	44	30	3	127	3	24	25	16	49	31	45	8	182	0	30	41	74	40	5	62	14	39	30
Gemmatimonadetes;Gemmatimonadetes;Gemmatimonadales;Gemmatimonadaceae;Gemmatimonas;Gemmatimonas aurantiaca	119	51	183	28	1	53	57	6	15	0	50	0	17	8	26	19	11	32	12	185	0	25	33	169	48	1	23	6	43	8
Gemmatimonadetes;Gemmatimonadetes;Gemmatimonadales;Gemmatimonadaceae;Gemmatimonas;Gemmatimonas phototrophica	24	9	33	11	0	8	1	4	4	1	8	0	14	3	4	11	6	6	6	22	0	5	10	15	6	0	12	4	8	16
Gemmatimonadetes;Gemmatimonadetes;Gemmatimonadales;Gemmatimonadaceae;Gemmatimonas;Gemmatimonas sp.	21	14	44	14	0	8	8	9	5	0	26	1	7	4	2	9	10	6	1	18	1	2	2	20	6	1	21	2	8	6
Gemmatimonadetes;Gemmatimonadetes;Gemmatimonadales;Gemmatimonadaceae;Gemmatimonas;Gemmatimonas sp. enrichment culture clone AOCRB-EC-6	0	0	0	1	0	1	2	0	1	0	7	0	1	1	1	0	0	0	0	0	0	0	2	0	0	0	7	0	0	0
Gemmatimonadetes;Gemmatimonadetes;Gemmatimonadales;Gemmatimonadaceae;Gemmatimonas;Gemmatimonas sp. enrichment culture clone CTBE CDB1001F10	67	21	36	27	0	0	1	1	1	0	2	6	0	1	0	0	0	29	0	62	1	1	0	43	2	0	6	0	15	2
Gemmatimonadetes;Gemmatimonadetes;Gemmatimonadales;Gemmatimonadaceae;Gemmatimonas;Gemmatimonas sp. URHD0086	98	56	150	50	0	7	12	13	8	0	27	2	7	9	6	7	7	30	2	92	0	12	10	67	4	3	25	2	21	18
Gemmatimonadetes;Gemmatimonadetes;Gemmatimonadales;Gemmatimonadaceae;Gemmatirosa;Gemmatirosa kalamazoonesis	6	4	14	9	0	5	4	10	1	0	21	0	3	8	6	11	1	8	1	5	1	6	12	6	8	0	9	1	3	6
Gemmatimonadetes;Gemmatimonadetes;Gemmatimonadales;Gemmatimonadaceae;NA;	16	6	15	4	0	10	9	16	6	1	34	0	7	10	3	18	8	3	5	13	1	10	11	7	9	0	22	0	5	9
Gemmatimonadetes;Gemmatimonadetes;Gemmatimonadales;Gemmatimonadaceae;Roseisolibacter;Roseisolibacter agri	1	2	9	3	0	10	0	13	3	1	13	0	3	10	2	10	5	4	6	0	1	8	11	2	10	2	12	0	0	10
Gemmatimonadetes;Longimicrobia;Longimicrobiales;Longimicrobiaceae;Longimicrobium;Longimicrobium terrae	18	33	7	6	0	1	3	1	1	0	3	0	0	1	1	4	0	6	4	9	0	1	3	8	0	0	3	0	3	1
Ignavibacteriae;Ignavibacteria;Ignavibacteriales;NA;;	9	1	1	3	0	0	0	0	0	0	1	0	0	0	0	1	1	5	0	0	0	0	0	0	0	0	0	0	1	0
NA;;NA;;NA;	661	592	988	218	3	321	404	407	195	8	691	27	155	159	180	237	181	255	100	914	20	244	335	406	204	33	464	62	273	206
NA;Candidatus Babeliae;Candidatus Babeliales;Candidatus Babeliaceae;Candidatus Babela;Candidatus Babela massiliensis	39	13	22	29	0	1	0	4	0	0	1	0	0	0	1	0	2	21	0	21	0	1	3	18	0	0	1	1	6	1
NA;NA;Haloplasmatales;Haloplasmataceae;Haloplasma;Haloplasma contractile	3	2	6	0	0	0	1	1	0	0	0	0	0	0	0	0	0	0	0	1	0	1	0	7	0	0	0	0	2	1
NA;Oomycetes;Pythiales;Pythiaceae;Globisporangium;Globisporangium ultimum	20	65	98	0	0	1	1	0	1	0	1	0	1	0	1	1	5	4	2	0	0	2	1	202	1	0	3	0	302	0
NA;Oomycetes;Pythiales;Pythiaceae;NA;	1	1	6	0	0	1	0	0	8	0	1	0	0	1	0	2	0	0	1	0	0	0	0	1	1	0	1	0	0	0
Nitrospirae;Nitrospira;Nitrospirales;Nitrospiraceae;Nitrospira;	0	0	1	0	0	12	1	0	4	0	3	0	7	5	8	13	3	0	1	0	0	6	20	0	6	1	9	2	0	1
Nitrospirae;Nitrospira;Nitrospirales;Nitrospiraceae;Nitrospira;Nitrospira sp. enrichment culture clone 3301	0	0	0	0	0	6	2	2	1	0	8	0	1	8	3	5	2	0	4	0	1	1	4	0	3	5	0	1	0	3
Planctomycetes;Candidatus Brocadiae;Candidatus Brocadiales;Candidatus Brocadiaceae;Candidatus Kuenenia;Candidatus Kuenenia stuttgartiensis	64	35	99	18	0	1	2	1	0	0	9	0	1	1	0	2	2	8	2	78	0	1	2	45	0	1	1	1	16	0
Planctomycetes;NA;;NA;;	41	14	50	33	0	5	9	6	7	0	15	2	3	0	1	5	3	27	2	63	0	3	5	53	7	1	12	1	40	11
Planctomycetes;Phycisphaerae;Tepidisphaerales;Tepidisphaeraceae;Tepidisphaera;Tepidisphaera mucosa	0	0	2	1	0	1	2	1	0	0	3	0	2	2	1	1	2	1	2	2	0	0	0	0	1	1	0	0	1	1
Planctomycetes;Planctomycetia;NA;;NA;	239	91	208	105	0	82	149	124	42	4	175	7	45	51	58	60	63	99	32	174	5	73	97	216	64	24	168	16	92	57
Planctomycetes;Planctomycetia;NA;NA;NA;Planctomycetia bacterium	3	2	6	6	0	5	13	17	3	0	13	1	1	3	3	3	14	3	1	5	0	9	19	1	1	1	12	1	1	6
Planctomycetes;Planctomycetia;NA;NA;NA;Planctomycetia bacterium LP82	35	7	35	14	0	45	30	39	14	0	47	2	15	23	16	23	27	19	37	25	2	27	40	28	41	11	26	6	15	23
Planctomycetes;Planctomycetia;Planctomycetales;Gemmataceae;Fimbriiglobus;Fimbriiglobus ruber	5	16	11	9	0	2	0	5	4	0	10	0	10	0	2	3	1	6	2	6	0	1	1	10	1	1	8	2	2	8
Planctomycetes;Planctomycetia;Planctomycetales;Gemmataceae;Gemmata;	35	20	78	80	0	27	35	44	14	1	66	0	31	11	44	35	30	86	7	51	1	24	43	44	22	1	49	5	33	28
Planctomycetes;Planctomycetia;Planctomycetales;Gemmataceae;Gemmata;Gemmata sp. Br1-1	2	0	2	2	0	0	1	2	0	0	3	0	1	2	5	3	1	1	0	3	0	1	3	1	1	0	0	0	0	0
Planctomycetes;Planctomycetia;Planctomycetales;Gemmataceae;Gemmata;Gemmata sp. Br1-2	21	22	205	28	0	3	0	3	1	0	8	0	1	2	3	2	2	11	3	17	0	2	3	38	4	4	9	0	339	3
Planctomycetes;Planctomycetia;Planctomycetales;Gemmataceae;Gemmata;Gemmata sp. Wa1-6	17	7	9	3	0	4	1	3	2	0	6	0	0	1	6	0	3	6	1	3	0	1	4	6	2	0	5	1	3	3
Planctomycetes;Planctomycetia;Planctomycetales;Gemmataceae;NA;	13	3	9	3	0	1	8	7	2	0	18	0	5	6	7	8	7	2	4	9	0	8	9	8	6	1	10	2	3	7
Planctomycetes;Planctomycetia;Planctomycetales;Gemmataceae;Zavarzinella;Zavarzinella formosa	6	1	3	0	0	2	6	3	1	0	8	0	4	1	4	1	1	1	0	1	0	3	5	1	2	0	9	0	1	1
Planctomycetes;Planctomycetia;Planctomycetales;Isosphaeraceae;Aquisphaera;	0	0	0	0	0	0	5	2	2	0	1	1	1	1	0	1	1	0	0	0	0	0	0	0	1	0	3	0	0	2
Planctomycetes;Planctomycetia;Planctomycetales;Isosphaeraceae;Aquisphaera;Aquisphaera giovannonii	0	0	0	0	0	0	5	2	3	0	3	0	0	1	4	0	1	0	0	0	0	1	1	0	0	0	1	0	0	1
Planctomycetes;Planctomycetia;Planctomycetales;Isosphaeraceae;Aquisphaera;Aquisphaera sp.	4	2	9	4	0	0	0	1	3	0	0	2	1	0	0	2	1	3	0	11	0	1	0	0	0	0	0	0	5	1
Planctomycetes;Planctomycetia;Planctomycetales;Isosphaeraceae;Isosphaera;	1	0	1	0	0	1	0	2	3	0	1	0	2	0	1	4	1	0	2	0	0	1	2	0	0	0	0	0	0	2
Planctomycetes;Planctomycetia;Planctomycetales;Isosphaeraceae;Isosphaera;Isosphaera sp. Io3-6	0	0	0	0	0	1	0	2	1	0	3	1	1	0	0	4	0	0	1	2	0	2	1	0	0	0	3	0	0	1
Planctomycetes;Planctomycetia;Planctomycetales;Isosphaeraceae;NA;	6	3	10	8	0	4	7	10	2	0	16	1	3	5	24	16	3	5	3	8	1	3	26	8	5	0	6	2	5	5
Planctomycetes;Planctomycetia;Planctomycetales;Isosphaeraceae;Paludisphaera;Paludisphaera borealis	23	10	9	9	0	0	0	0	3	0	3	6	0	0	0	0	0	6	1	13	0	0	0	11	0	0	0	0	9	1
Planctomycetes;Planctomycetia;Planctomycetales;Isosphaeraceae;Singulisphaera;	0	0	0	0	0	3	0	0	4	0	0	0	3	1	4	0	2	1	0	2	0	7	2	0	0	0	1	2	1	1
Planctomycetes;Planctomycetia;Planctomycetales;Isosphaeraceae;Singulisphaera;Singulisphaera sp. Io3-4	5	4	6	5	0	2	5	0	13	0	3	1	6	1	12	2	1	1	0	7	0	2	7	4	5	2	7	2	3	12
Planctomycetes;Planctomycetia;Planctomycetales;Isosphaeraceae;Singulisphaera;Singulisphaera sp. Io4-3	0	0	0	0	1	4	1	0	5	0	1	0	3	0	13	0	1	0	0	0	0	3	0	0	2	0	3	2	0	0
Planctomycetes;Planctomycetia;Planctomycetales;NA;;	1035	519	1392	665	0	194	279	333	141	8	426	36	110	129	232	190	149	465	104	944	5	165	279	896	150	55	331	44	530	233
Planctomycetes;Planctomycetia;Planctomycetales;NA;;Nostocoida limicola III	16	7	19	7	1	17	97	73	47	0	74	43	32	20	37	27	22	10	11	17	1	31	35	10	33	1	62	10	8	76
Planctomycetes;Planctomycetia;Planctomycetales;NA;NA;bacterium Ellin5111	0	0	0	0	0	0	3	2	2	0	0	0	2	1	2	4	1	0	0	0	0	4	1	0	1	0	0	1	0	0
Planctomycetes;Planctomycetia;Planctomycetales;NA;NA;bacterium Ellin6059	1	0	0	0	0	2	5	4	4	0	4	1	0	1	2	4	1	0	0	0	0	4	3	1	0	0	7	0	0	5
Planctomycetes;Planctomycetia;Planctomycetales;NA;NA;bacterium Ellin6062	1	0	0	0	0	0	4	8	0	0	2	3	4	0	0	1	2	0	0	0	0	0	4	0	2	0	2	0	0	4
Planctomycetes;Planctomycetia;Planctomycetales;NA;NA;metal-contaminated soil clone K20-02	46	57	87	22	0	11	1	0	2	0	9	0	2	1	14	2	5	11	6	60	0	6	6	41	4	3	14	0	28	0
Planctomycetes;Planctomycetia;Planctomycetales;NA;NA;metal-contaminated soil clone K20-31	92	1	81	44	0	0	1	0	0	0	0	0	0	0	0	0	0	45	0	87	0	0	0	65	0	0	34	0	48	0
Planctomycetes;Planctomycetia;Planctomycetales;NA;NA;metal-contaminated soil clone K20-75	9	19	27	2	0	11	2	9	1	0	19	0	0	0	1	6	4	1	6	17	1	3	6	4	6	4	6	3	2	1
Planctomycetes;Planctomycetia;Planctomycetales;NA;NA;Nostocoida limicola III	0	0	0	0	0	0	1	2	1	0	3	0	1	1	3	3	1	0	1	0	0	0	2	0	0	0	2	0	0	0
Planctomycetes;Planctomycetia;Planctomycetales;NA;NA;Planctomycetales bacterium Ellin6207	0	0	0	0	0	1	8	6	1	0	3	2	0	1	3	1	0	0	1	0	0	2	2	1	0	0	6	0	0	8
Planctomycetes;Planctomycetia;Planctomycetales;NA;NA;Planctomycetales bacterium Ellin7224	3	5	7	9	0	6	19	24	8	0	58	0	5	10	7	7	14	8	10	11	0	7	8	7	23	8	25	2	3	2
Planctomycetes;Planctomycetia;Planctomycetales;NA;NA;Planctomycetales bacterium Ellin7244	0	0	2	0	0	1	8	3	2	0	2	0	0	0	0	2	3	2	0	0	0	2	0	0	2	1	1	0	0	2
Planctomycetes;Planctomycetia;Planctomycetales;NA;NA;Planctomycete enrichment culture clone Ac-C5	2	3	2	0	0	0	0	0	0	0	3	0	0	1	2	0	1	0	0	1	0	0	2	7	3	2	0	0	3	0
Planctomycetes;Planctomycetia;Planctomycetales;NA;NA;Planctomycete enrichment culture clone E10	1	18	37	0	0	0	1	1	0	0	1	0	0	0	1	1	0	0	1	0	0	0	2	14	2	2	0	1	15	1
Planctomycetes;Planctomycetia;Planctomycetales;NA;NA;Planctomycete enrichment culture clone Lt-B12	58	8	29	0	0	0	0	0	0	0	0	0	0	0	0	0	0	0	0	29	0	0	0	0	0	0	0	0	4	0
Planctomycetes;Planctomycetia;Planctomycetales;NA;NA;Planctomycete enrichment culture clone Lt-C7	6	5	13	8	0	6	4	7	6	0	19	1	5	3	4	6	7	8	6	11	0	3	2	11	2	4	5	4	3	5
Planctomycetes;Planctomycetia;Planctomycetales;NA;NA;Planctomycete enrichment culture clone phylotype P12	13	7	23	14	0	2	3	1	1	0	9	0	0	1	0	1	0	4	1	16	0	1	6	18	1	1	10	0	10	0
Planctomycetes;Planctomycetia;Planctomycetales;Planctomycetaceae;Gimesia;Gimesia maris	4	0	9	1	0	0	0	0	0	0	0	0	0	0	0	0	0	1	0	6	0	0	2	1	2	0	1	1	2	2
Planctomycetes;Planctomycetia;Planctomycetales;Planctomycetaceae;NA;	347	171	386	288	0	116	39	38	19	2	213	5	15	24	46	18	25	115	27	228	2	39	45	511	45	29	83	12	127	38
Planctomycetes;Planctomycetia;Planctomycetales;Planctomycetaceae;NA;Gemmata-like str. CJuql4	34	16	59	33	0	0	4	3	1	0	3	0	1	2	0	1	0	29	4	61	0	2	1	22	0	1	0	0	9	0
Planctomycetes;Planctomycetia;Planctomycetales;Planctomycetaceae;NA;Planctomycetaceae bacterium	3	0	0	0	0	4	7	9	0	0	5	0	2	0	1	1	0	0	0	0	0	4	2	1	1	0	20	0	1	0
Planctomycetes;Planctomycetia;Planctomycetales;Planctomycetaceae;NA;Planctomycetaceae bacterium enrichment culture clone CTBE CDB1001D11	0	0	0	0	0	2	3	4	2	0	2	0	1	0	1	1	3	0	0	0	0	1	1	0	0	0	5	2	0	2
Planctomycetes;Planctomycetia;Planctomycetales;Planctomycetaceae;NA;planctomycete DDSe3021	34	2	90	2	0	0	0	0	0	0	7	0	0	1	0	0	0	1	0	2	0	0	0	1	0	0	2	0	0	0
Planctomycetes;Planctomycetia;Planctomycetales;Planctomycetaceae;NA;planctomycete LX80	42	14	35	36	0	8	29	28	7	1	34	3	3	6	3	7	14	25	1	32	0	9	9	41	8	4	25	4	18	6
Planctomycetes;Planctomycetia;Planctomycetales;Planctomycetaceae;NA;planctomycete WWH14	308	75	437	68	0	20	28	26	25	1	43	4	8	14	14	12	21	113	6	219	0	8	24	210	16	10	23	7	112	18
Planctomycetes;Planctomycetia;Planctomycetales;Planctomycetaceae;Pirellula;	3	1	1	2	0	6	0	1	0	0	2	0	1	1	0	0	1	0	1	0	0	1	2	3	1	2	1	0	0	7
Planctomycetes;Planctomycetia;Planctomycetales;Planctomycetaceae;Pirellula;Pirellula sp.	5	0	0	0	0	3	0	0	0	0	0	0	0	3	4	0	1	0	1	0	0	1	5	0	0	1	3	0	0	0
Planctomycetes;Planctomycetia;Planctomycetales;Planctomycetaceae;Pirellula;Pirellula sp. Br1-4	1	11	2	0	0	6	0	0	1	1	3	0	0	4	1	2	2	0	1	25	0	5	3	38	0	1	2	0	2	0
Planctomycetes;Planctomycetia;Planctomycetales;Planctomycetaceae;Pirellula;Pirellula staleyi	2	1	10	9	0	1	4	5	2	0	5	0	1	2	4	1	5	2	0	6	0	4	3	1	0	1	5	1	1	1
Planctomycetes;Planctomycetia;Planctomycetales;Planctomycetaceae;Planctomyces;Planctomyces sp.	34	23	35	16	0	13	3	0	2	0	13	0	5	0	8	5	1	9	10	14	0	2	12	17	3	3	6	0	19	4
Planctomycetes;Planctomycetia;Planctomycetales;Planctomycetaceae;Rhodopirellula;Rhodopirellula sp. enrichment culture clone Y125	11	0	4	10	0	1	0	2	0	0	1	0	2	0	2	0	1	4	2	22	0	0	0	0	1	0	3	1	0	0
Proteobacteria;Alphaproteobacteria;Caulobacterales;Caulobacteraceae;Asticcacaulis;	8	5	17	9	0	0	0	0	1	1	2	0	0	0	0	0	0	5	0	4	0	0	0	10	0	0	1	0	17	0
Proteobacteria;Alphaproteobacteria;Caulobacterales;Caulobacteraceae;Asticcacaulis;Asticcacaulis sp. HRRK043	20	12	15	25	0	0	0	0	0	0	0	0	0	0	0	0	0	8	0	10	0	0	0	15	0	0	0	0	8	0
Proteobacteria;Alphaproteobacteria;Caulobacterales;Caulobacteraceae;Caulobacter;	8	10	15	4	0	1	3	14	1	0	5	0	0	0	2	2	7	5	4	2	1	6	5	21	12	0	2	0	0	8
Proteobacteria;Alphaproteobacteria;Caulobacterales;Caulobacteraceae;Caulobacter;Caulobacter sp. WW137	0	2	0	4	0	3	0	0	0	0	0	0	0	1	0	0	2	1	1	1	0	0	1	1	2	0	1	0	5	2
Proteobacteria;Alphaproteobacteria;Caulobacterales;Caulobacteraceae;NA;	26	46	80	30	0	11	5	8	7	1	24	2	7	12	6	11	9	22	23	66	1	9	13	33	16	2	12	1	17	31
Proteobacteria;Alphaproteobacteria;Caulobacterales;Caulobacteraceae;NA;Caulobacteraceae bacterium	11	13	22	14	0	3	0	0	3	2	6	0	4	1	3	4	5	10	2	20	1	4	7	19	6	0	5	1	10	1
Proteobacteria;Alphaproteobacteria;Caulobacterales;Caulobacteraceae;Phenylobacterium;	32	28	35	32	0	2	11	3	1	0	12	2	4	9	9	8	2	10	5	32	0	2	8	18	4	2	19	6	50	14
Proteobacteria;Alphaproteobacteria;Caulobacterales;Caulobacteraceae;Phenylobacterium;Phenylobacterium sp.	4	23	22	7	0	0	0	1	3	0	3	0	3	1	2	0	1	4	0	10	0	3	1	13	1	0	3	0	11	5
Proteobacteria;Alphaproteobacteria;Caulobacterales;Caulobacteraceae;Phenylobacterium;Phenylobacterium sp. enrichment culture clone LplF-80	1	3	0	1	0	0	0	0	0	0	7	0	1	0	3	1	0	1	4	0	0	1	2	1	1	0	2	0	0	2
Proteobacteria;Alphaproteobacteria;Caulobacterales;Caulobacteraceae;Phenylobacterium;Phenylobacterium sp. TMB1-24	2	14	8	0	0	0	0	0	0	0	0	0	0	1	0	0	0	0	0	1	0	0	0	3	0	0	0	0	2	0
Proteobacteria;Alphaproteobacteria;Caulobacterales;Caulobacteraceae;Phenylobacterium;Phenylobacterium sp. URHA0004	12	17	12	9	0	2	1	0	2	0	3	0	0	2	2	2	1	1	1	16	0	1	0	4	0	0	1	0	8	0
Proteobacteria;Alphaproteobacteria;Caulobacterales;NA;;	2	3	6	1	0	0	1	0	2	0	3	0	1	2	0	1	0	1	2	0	0	0	2	0	3	0	2	0	1	9
Proteobacteria;Alphaproteobacteria;Micropepsales;Micropepsaceae;NA;	88	41	109	251	0	0	0	2	1	0	8	3	3	1	3	3	7	104	2	225	2	1	1	356	4	1	12	0	134	2
Proteobacteria;Alphaproteobacteria;Micropepsales;Micropepsaceae;NA;bacterium Ellin335	16	9	22	41	0	3	0	2	3	0	2	1	3	1	4	3	2	23	2	20	0	1	1	50	2	1	2	0	30	5
Proteobacteria;Alphaproteobacteria;Micropepsales;Micropepsaceae;Rhizomicrobium;	30	16	33	28	0	2	9	6	8	0	21	3	0	0	1	2	11	28	4	37	0	0	4	62	2	4	7	0	25	4
Proteobacteria;Alphaproteobacteria;Micropepsales;Micropepsaceae;Rhizomicrobium;Rhizomicrobium sp.	15	7	13	20	0	0	0	0	0	0	0	1	0	0	0	0	0	11	0	4	0	0	0	9	0	0	0	0	7	0
Proteobacteria;Alphaproteobacteria;NA;;Micavibrio;	1	10	6	4	0	1	0	0	0	0	0	1	0	0	0	0	0	3	0	2	0	0	0	2	0	0	0	0	4	0
Proteobacteria;Alphaproteobacteria;NA;;NA;	1351	575	1720	540	1	141	123	113	102	8	351	38	60	73	95	103	123	601	105	1606	11	103	145	1118	136	23	417	32	628	154
Proteobacteria;Alphaproteobacteria;NA;NA;NA;alpha proteobacterium KC-IT-H1	2	2	4	0	0	2	0	0	0	0	1	0	0	0	0	2	1	0	0	0	0	0	2	2	2	0	0	0	0	1
Proteobacteria;Alphaproteobacteria;NA;NA;NA;alpha proteobacterium LS7-MT	1	0	0	0	0	4	0	0	1	0	7	0	2	1	1	2	1	0	0	0	0	4	3	1	5	0	10	1	0	0
Proteobacteria;Alphaproteobacteria;NA;NA;NA;alpha proteobacterium Shinshu-th1	0	1	4	0	0	1	1	0	2	0	2	0	3	2	0	0	1	0	2	1	0	4	1	6	1	1	1	0	0	0
Proteobacteria;Alphaproteobacteria;NA;NA;NA;alpha proteobacterium WD24	4	1	2	1	0	0	0	0	0	0	0	0	0	0	0	0	0	3	0	4	0	0	0	4	1	0	0	0	1	0
Proteobacteria;Alphaproteobacteria;NA;NA;NA;alpha proteobacterium zo42	5	5	5	3	0	0	0	0	1	0	1	0	0	2	1	1	1	1	2	3	0	0	0	3	0	0	2	0	5	0
Proteobacteria;Alphaproteobacteria;NA;NA;NA;alpha proteobacterium zo44	5	4	4	2	0	1	0	1	0	0	2	0	0	0	1	1	2	2	1	7	0	0	1	5	3	0	3	0	2	0
Proteobacteria;Alphaproteobacteria;NA;NA;NA;Alphaproteobacteria bacterium	4	5	2	1	0	0	0	0	0	0	1	0	0	0	0	0	0	1	0	3	0	1	0	1	0	0	2	0	0	0
Proteobacteria;Alphaproteobacteria;NA;NA;NA;bacterium Ellin362	37	18	41	64	0	0	0	1	2	0	0	0	0	0	0	0	0	26	1	34	1	2	1	61	3	0	6	0	46	0
Proteobacteria;Alphaproteobacteria;NA;NA;NA;bacterium Ellin6089	5	3	11	2	0	0	0	0	0	0	0	0	0	0	0	0	0	0	0	10	0	0	0	3	0	0	0	0	1	0
Proteobacteria;Alphaproteobacteria;NA;NA;NA;marine alpha proteobacterium RS.Sph.021	6	5	5	2	0	0	0	0	0	0	0	0	0	0	0	0	0	1	0	1	0	0	0	1	0	1	0	0	0	0
Proteobacteria;Alphaproteobacteria;NA;NA;NA;Robbea sp. associated bacterium 3	6	1	1	0	0	0	0	0	0	0	0	0	0	0	0	0	0	4	0	1	0	0	0	6	0	0	0	0	1	0
Proteobacteria;Alphaproteobacteria;Rhizobiales;Aurantimonadaceae;NA;	1	0	0	0	0	1	2	1	1	0	0	0	0	1	0	0	1	0	7	0	0	0	2	6	3	0	1	2	0	0
Proteobacteria;Alphaproteobacteria;Rhizobiales;Beijerinckiaceae;Beijerinckia;Beijerinckia sp. URHD0026	0	0	0	3	0	2	3	10	0	0	11	0	5	2	2	3	3	1	0	0	0	2	3	1	0	1	11	1	0	11
Proteobacteria;Alphaproteobacteria;Rhizobiales;Beijerinckiaceae;NA;	13	12	35	7	0	4	0	1	1	1	3	1	0	7	0	1	1	5	1	12	0	2	1	15	1	0	1	0	6	2
Proteobacteria;Alphaproteobacteria;Rhizobiales;Bradyrhizobiaceae;Bradyrhizobium;	68	39	72	21	0	29	281	64	84	1	265	22	36	26	43	26	67	28	31	52	1	40	67	63	57	13	415	19	38	75
Proteobacteria;Alphaproteobacteria;Rhizobiales;Bradyrhizobiaceae;Bradyrhizobium;Bradyrhizobium sp.	2	0	2	0	0	1	0	0	0	0	2	0	1	0	1	1	3	0	1	0	0	1	2	0	1	1	0	2	0	2
Proteobacteria;Alphaproteobacteria;Rhizobiales;Bradyrhizobiaceae;NA;	22	10	16	17	0	4	8	17	8	0	26	2	6	6	6	5	13	11	16	21	1	4	6	14	13	5	12	2	13	30
Proteobacteria;Alphaproteobacteria;Rhizobiales;Bradyrhizobiaceae;Rhodopseudomonas;	18	14	16	14	0	0	0	0	0	0	0	0	0	0	0	0	0	14	0	14	0	0	0	17	1	0	1	0	9	0
Proteobacteria;Alphaproteobacteria;Rhizobiales;Bradyrhizobiaceae;Rhodopseudomonas;Rhodopseudomonas sp.	216	110	178	65	0	0	0	0	0	0	8	1	0	1	0	1	0	52	0	158	0	0	0	85	0	0	1	0	98	3
Proteobacteria;Alphaproteobacteria;Rhizobiales;Chelatococcaceae;Chelatococcus;	0	0	0	0	0	1	4	5	0	0	2	0	1	1	3	4	1	0	1	0	0	5	5	0	2	0	2	0	0	0
Proteobacteria;Alphaproteobacteria;Rhizobiales;Hyphomicrobiaceae;Devosia;	294	255	359	95	0	36	33	25	17	4	48	7	15	27	18	18	36	82	171	196	1	22	40	106	45	20	44	7	108	73
Proteobacteria;Alphaproteobacteria;Rhizobiales;Hyphomicrobiaceae;Devosia;Devosia sp.	1	4	0	1	0	2	0	0	0	0	0	0	0	0	0	1	1	1	5	2	0	0	0	2	1	0	0	0	0	3
Proteobacteria;Alphaproteobacteria;Rhizobiales;Hyphomicrobiaceae;Hyphomicrobium;	31	15	83	17	0	3	1	0	3	0	30	0	2	0	1	4	15	13	3	26	0	2	2	21	5	1	16	1	11	1
Proteobacteria;Alphaproteobacteria;Rhizobiales;Hyphomicrobiaceae;NA;	29	17	40	8	0	25	2	0	2	0	14	1	6	2	9	1	4	4	9	35	0	5	12	18	10	10	12	4	9	0
Proteobacteria;Alphaproteobacteria;Rhizobiales;Hyphomicrobiaceae;Pedomicrobium;	0	0	0	0	0	6	0	0	0	0	1	0	0	0	2	2	0	0	5	0	0	2	1	0	3	0	7	0	0	0
Proteobacteria;Alphaproteobacteria;Rhizobiales;Hyphomicrobiaceae;Rhodoplanes;	1	1	5	1	0	0	0	0	0	0	4	0	0	0	0	0	2	1	0	4	0	1	0	0	0	0	1	0	1	2
Proteobacteria;Alphaproteobacteria;Rhizobiales;Hyphomicrobiaceae;Rhodoplanes;Rhodoplanes sp. enrichment culture clone ANA-RAS-62	0	0	0	0	0	3	1	0	3	0	1	0	1	1	0	3	3	0	0	0	0	3	2	0	0	0	0	0	0	0
Proteobacteria;Alphaproteobacteria;Rhizobiales;Methylobacteriaceae;Methylobacterium;	10	1	5	8	0	27	15	32	16	6	83	4	39	34	45	46	21	17	56	0	4	26	124	6	76	12	38	14	0	75
Proteobacteria;Alphaproteobacteria;Rhizobiales;Methylobacteriaceae;Microvirga;	0	0	0	0	0	213	1	2	0	0	16	0	2	13	29	19	2	1	50	0	2	23	53	0	22	7	15	2	0	2
Proteobacteria;Alphaproteobacteria;Rhizobiales;Methylobacteriaceae;NA;	0	0	0	0	0	20	17	26	5	2	25	0	15	22	20	24	10	0	18	1	0	17	49	0	20	5	9	4	0	16
Proteobacteria;Alphaproteobacteria;Rhizobiales;Methylocystaceae;NA;	0	0	1	1	0	1	0	1	0	0	3	0	0	0	1	0	1	0	1	4	0	2	0	1	2	0	2	0	0	2
Proteobacteria;Alphaproteobacteria;Rhizobiales;NA;;	666	324	1056	345	1	125	107	136	81	13	246	27	57	83	72	112	80	289	58	927	8	100	177	582	129	26	210	27	248	108
Proteobacteria;Alphaproteobacteria;Rhizobiales;NA;;Rhizobiales bacterium	7	3	17	7	0	0	0	0	0	0	0	0	0	0	0	0	0	5	0	15	0	0	0	9	0	0	0	0	2	0
Proteobacteria;Alphaproteobacteria;Rhizobiales;NA;Bauldia;Bauldia consociata	6	1	9	5	0	0	0	0	0	0	1	0	0	0	0	0	0	3	0	12	0	0	0	12	0	0	0	0	4	0
Proteobacteria;Alphaproteobacteria;Rhizobiales;NA;Bauldia;Bauldia sp.	21	11	47	19	0	0	0	0	0	0	2	0	0	0	0	0	0	12	0	33	0	0	0	26	0	0	0	0	11	0
Proteobacteria;Alphaproteobacteria;Rhizobiales;NA;NA;Rhizobiales bacterium	2	2	5	1	0	1	3	0	2	0	5	0	2	2	2	4	2	1	0	2	0	0	0	4	2	0	3	0	2	3
Proteobacteria;Alphaproteobacteria;Rhizobiales;NA;NA;Rhizobiales bacterium URHC0029	5	2	8	1	0	2	3	1	1	0	3	0	0	2	3	1	1	2	0	3	0	2	4	3	0	0	6	0	2	0
Proteobacteria;Alphaproteobacteria;Rhizobiales;NA;NA;Rhizobiales bacterium URHD0078	10	6	19	0	0	2	4	2	3	0	7	0	1	1	2	1	4	2	1	8	0	0	0	5	2	1	0	1	1	1
Proteobacteria;Alphaproteobacteria;Rhizobiales;Phyllobacteriaceae;Chelativorans;Chelativorans sp. A52C2	92	50	362	55	0	2	0	1	0	0	2	0	0	1	1	0	0	43	2	243	0	0	2	237	1	1	0	0	32	0
Proteobacteria;Alphaproteobacteria;Rhizobiales;Phyllobacteriaceae;Mesorhizobium;	143	58	304	87	0	1	12	5	2	0	6	2	3	0	6	3	5	61	3	214	1	3	4	91	6	1	6	1	58	6
Proteobacteria;Alphaproteobacteria;Rhizobiales;Phyllobacteriaceae;Mesorhizobium;Mesorhizobium sp.	3	2	4	3	0	0	1	0	0	0	0	0	0	0	0	0	0	0	1	3	0	0	0	7	0	0	0	0	5	0
Proteobacteria;Alphaproteobacteria;Rhizobiales;Phyllobacteriaceae;NA;	9	9	19	8	0	1	1	0	0	0	0	0	1	0	1	0	0	8	6	6	0	2	0	11	2	1	3	0	9	5
Proteobacteria;Alphaproteobacteria;Rhizobiales;Rhizobiaceae;Kaistia;	0	1	0	0	0	0	0	0	0	0	0	0	0	0	0	0	0	0	0	0	0	0	0	2	0	0	0	0	18	4
Proteobacteria;Alphaproteobacteria;Rhizobiales;Rhizobiaceae;NA;	22	44	16	66	0	4	8	7	2	1	5	0	3	0	5	6	2	34	31	20	0	5	5	63	37	7	6	3	42	29
Proteobacteria;Alphaproteobacteria;Rhizobiales;Rhizobiaceae;Rhizobium;	17	26	36	2	0	7	4	0	2	0	8	0	3	2	4	5	5	9	8	1	0	13	6	23	20	0	5	3	37	21
Proteobacteria;Alphaproteobacteria;Rhizobiales;Xanthobacteraceae;Labrys;	5	11	14	8	0	5	3	8	1	0	9	1	3	2	2	2	4	2	1	7	1	2	1	8	2	0	3	0	7	4
Proteobacteria;Alphaproteobacteria;Rhizobiales;Xanthobacteraceae;Pseudolabrys;	76	28	63	43	0	0	0	0	2	0	10	0	1	3	0	2	2	41	0	103	0	1	0	50	0	0	10	0	35	2
Proteobacteria;Alphaproteobacteria;Rhizobiales;Xanthobacteraceae;Pseudolabrys;Pseudolabrys sp.	6	6	6	2	0	0	0	0	0	0	1	0	0	1	0	0	0	0	1	9	0	0	0	2	0	0	0	0	1	2
Proteobacteria;Alphaproteobacteria;Rhizobiales;Xanthobacteraceae;Pseudolabrys;Pseudolabrys sp. enrichment culture clone SJC7	24	9	26	8	0	0	0	0	0	0	2	0	0	0	0	0	0	6	0	38	0	0	0	18	0	0	1	0	11	0
Proteobacteria;Alphaproteobacteria;Rhodobacterales;Rhodobacteraceae;NA;	3	3	3	0	0	2	0	5	0	0	3	0	3	6	4	9	1	0	6	3	0	1	8	0	5	1	1	1	1	1
Proteobacteria;Alphaproteobacteria;Rhodobacterales;Rhodobacteraceae;Rubellimicrobium;	0	0	0	0	0	3	0	2	2	0	4	0	4	1	2	4	0	0	1	0	0	0	7	0	5	0	2	1	0	2
Proteobacteria;Alphaproteobacteria;Rhodospirillales;Acetobacteraceae;Acidisphaera;	0	0	0	1	1	0	2	2	2	0	5	2	2	1	0	2	1	0	0	3	0	2	0	2	1	0	3	0	1	4
Proteobacteria;Alphaproteobacteria;Rhodospirillales;Acetobacteraceae;NA;	69	32	79	48	1	23	94	179	38	8	127	38	31	58	50	64	27	36	34	62	5	49	80	38	48	6	103	10	46	81
Proteobacteria;Alphaproteobacteria;Rhodospirillales;Acetobacteraceae;NA;Acetobacteraceae bacterium	1	9	1	3	0	2	5	17	0	0	5	1	1	0	0	0	3	2	0	3	0	1	0	4	2	0	8	0	2	4
Proteobacteria;Alphaproteobacteria;Rhodospirillales;Acetobacteraceae;NA;Acetobacteraceae bacterium W1.09-37	0	0	0	0	0	0	22	54	2	0	20	2	2	6	3	11	8	0	0	0	0	8	7	1	3	0	8	1	2	11
Proteobacteria;Alphaproteobacteria;Rhodospirillales;Acetobacteraceae;Paracraurococcus;	0	0	0	0	0	0	0	1	0	0	0	0	1	1	1	2	1	0	0	0	0	2	6	0	2	0	1	0	0	2
Proteobacteria;Alphaproteobacteria;Rhodospirillales;Acetobacteraceae;Rhodopila;	3	3	10	4	0	0	1	0	4	0	6	0	1	0	0	0	1	2	1	8	0	1	0	3	1	0	1	0	6	2
Proteobacteria;Alphaproteobacteria;Rhodospirillales;Acetobacteraceae;Rhodopila;Rhodopila globiformis	5	0	10	1	0	1	10	11	4	0	8	0	1	0	0	0	0	1	1	3	0	3	1	3	3	0	3	0	2	0
Proteobacteria;Alphaproteobacteria;Rhodospirillales;Acetobacteraceae;Roseomonas;	1	1	0	4	0	4	1	3	3	3	12	2	5	3	7	8	3	2	9	0	0	2	19	6	10	2	2	2	0	6
Proteobacteria;Alphaproteobacteria;Rhodospirillales;Geminicoccaceae;Geminicoccus;Geminicoccus sp.	0	0	1	0	0	2	0	0	1	2	2	0	2	2	5	5	1	0	5	0	1	0	7	0	2	0	1	0	0	1
Proteobacteria;Alphaproteobacteria;Rhodospirillales;Geminicoccaceae;NA;	0	0	0	1	0	15	3	18	2	1	10	0	3	11	14	19	5	0	6	0	0	4	22	0	9	2	3	0	0	5
Proteobacteria;Alphaproteobacteria;Rhodospirillales;NA;;	28	24	33	15	0	28	42	33	20	1	60	5	14	22	15	39	19	8	9	30	0	26	45	22	17	2	53	5	18	9
Proteobacteria;Alphaproteobacteria;Rhodospirillales;NA;NA;Rhodospirillales bacterium enrichment culture clone CTBE CDB1001B08	1	0	0	0	0	1	1	5	2	0	2	0	1	0	0	0	2	0	1	0	0	2	1	0	2	0	0	0	0	4
Proteobacteria;Alphaproteobacteria;Rhodospirillales;Rhodospirillaceae;Azospirillum;Azospirillum sp. T2-YC6788	11	4	5	2	0	1	2	0	0	0	1	0	0	0	0	0	0	1	0	3	0	1	2	2	1	2	2	0	4	0
Proteobacteria;Alphaproteobacteria;Rhodospirillales;Rhodospirillaceae;Dongia;	103	2	8	3	0	1	3	1	3	1	4	0	0	1	1	0	7	7	1	81	0	0	3	45	1	0	2	1	1	1
Proteobacteria;Alphaproteobacteria;Rhodospirillales;Rhodospirillaceae;Dongia;Dongia sp. URHE0060	119	27	93	72	0	3	2	0	4	0	8	0	2	2	4	1	1	44	2	134	0	3	10	37	2	2	8	1	27	1
Proteobacteria;Alphaproteobacteria;Rhodospirillales;Rhodospirillaceae;NA;	15	14	42	15	0	3	14	3	3	0	21	5	5	3	6	3	9	5	5	43	0	6	10	20	7	2	22	2	12	9
Proteobacteria;Alphaproteobacteria;Rhodospirillales;Rhodospirillaceae;Skermanella;	4	3	3	1	0	71	3	10	2	3	27	0	7	25	22	36	2	1	53	7	1	14	65	4	21	3	23	4	0	3
Proteobacteria;Alphaproteobacteria;Rickettsiales;Rickettsiaceae;NA;	0	0	0	10	0	0	0	1	0	0	0	0	0	0	1	0	0	0	0	1	0	0	0	0	0	0	0	0	5	3
Proteobacteria;Alphaproteobacteria;Sphingomonadales;Erythrobacteraceae;NA;	37	34	56	27	0	10	1	5	4	1	30	1	7	5	1	12	4	42	9	45	3	5	10	44	13	0	11	1	23	21
Proteobacteria;Alphaproteobacteria;Sphingomonadales;NA;;	10	9	24	20	0	1	1	0	1	0	1	0	5	2	1	1	0	20	4	24	1	1	0	33	0	1	3	0	9	5
Proteobacteria;Alphaproteobacteria;Sphingomonadales;Sphingomonadaceae;NA;	131	78	335	259	1	77	61	109	44	4	257	15	58	69	170	95	45	112	48	130	3	73	268	298	289	23	146	16	91	182
Proteobacteria;Alphaproteobacteria;Sphingomonadales;Sphingomonadaceae;NA;Sphingomonadaceae bacterium Gsoil 690	0	0	0	0	0	11	1	7	20	1	18	1	14	6	13	8	1	0	3	0	0	34	14	0	4	1	4	2	0	9
Proteobacteria;Alphaproteobacteria;Sphingomonadales;Sphingomonadaceae;Novosphingobium;	10	9	17	2	0	3	0	2	1	0	3	0	6	2	4	7	0	5	4	11	1	2	2	15	15	0	2	3	11	19
Proteobacteria;Alphaproteobacteria;Sphingomonadales;Sphingomonadaceae;Novosphingobium;Novosphingobium sp.	16	10	18	8	0	4	1	1	0	0	5	0	1	0	3	1	0	14	1	24	0	0	3	14	1	0	2	3	12	2
Proteobacteria;Alphaproteobacteria;Sphingomonadales;Sphingomonadaceae;Sphingobium;	0	1	3	0	0	0	0	0	0	0	0	0	1	0	1	1	1	0	1	9	0	0	0	6	1	0	0	0	0	1
Proteobacteria;Alphaproteobacteria;Sphingomonadales;Sphingomonadaceae;Sphingomonas;	166	119	168	87	0	51	67	75	37	5	115	9	85	29	51	191	145	90	62	171	7	38	79	150	102	11	131	30	134	117
Proteobacteria;Alphaproteobacteria;Sphingomonadales;Sphingomonadaceae;Sphingomonas;Sphingomonas aerophila	0	0	0	0	0	0	3	4	0	0	7	0	1	2	2	1	0	0	1	0	0	0	9	0	0	0	2	1	0	3
Proteobacteria;Alphaproteobacteria;Sphingomonadales;Sphingomonadaceae;Sphingomonas;Sphingomonas daechungensis	0	0	0	0	0	38	0	0	0	1	0	0	2	0	21	2	1	0	5	0	0	5	24	0	4	2	6	0	0	0
Proteobacteria;Alphaproteobacteria;Sphingomonadales;Sphingomonadaceae;Sphingomonas;Sphingomonas sanguinis	398	0	25	18	0	0	0	0	0	0	0	0	0	0	0	0	1	0	0	0	0	0	0	0	0	0	0	0	0	0
Proteobacteria;Alphaproteobacteria;Sphingomonadales;Sphingomonadaceae;Sphingomonas;Sphingomonas sp.	0	0	0	0	0	0	2	7	2	1	2	0	0	1	2	5	0	0	4	0	0	2	1	0	0	0	7	1	1	1
Proteobacteria;Alphaproteobacteria;Sphingomonadales;Sphingomonadaceae;Sphingomonas;Sphingomonas sp. CB 286429	0	0	13	2	0	1	0	0	2	0	7	0	0	0	0	0	1	0	0	1	0	0	1	2	2	0	0	0	3	1
Proteobacteria;Alphaproteobacteria;Sphingomonadales;Sphingomonadaceae;Sphingomonas;Sphingomonas sp. WWH15	2	0	4	5	0	0	0	0	0	0	0	0	2	0	0	0	0	4	0	1	0	0	0	5	1	0	1	0	2	0
Proteobacteria;Alphaproteobacteria;Sphingomonadales;Sphingomonadaceae;Sphingopyxis;	12	6	20	6	0	0	0	0	0	0	0	0	0	0	0	0	0	4	0	9	0	0	0	5	0	0	0	0	3	1
Proteobacteria;Alphaproteobacteria;Sphingomonadales;Sphingomonadaceae;Sphingopyxis;Sphingopyxis terrae	243	0	3	0	0	1	0	0	0	0	0	0	0	0	0	0	0	0	0	5	0	0	0	0	0	0	0	0	0	0
Proteobacteria;Alphaproteobacteria;Sphingomonadales;Sphingomonadaceae;Sphingosinicella;Sphingosinicella sp.	0	0	0	0	0	0	13	7	3	1	36	0	2	2	6	1	12	0	3	0	0	4	6	1	6	2	12	0	0	4
Proteobacteria;Betaproteobacteria;Burkholderiales;Alcaligenaceae;NA;	8	0	6	0	0	2	1	1	0	0	0	0	1	0	0	1	1	2	6	7	0	1	0	3	2	0	1	1	12	3
Proteobacteria;Betaproteobacteria;Burkholderiales;Burkholderiaceae;Burkholderia;	0	0	0	0	0	0	14	2	4	0	19	0	0	4	0	1	1	2	0	1	0	1	3	0	5	0	15	1	5	9
Proteobacteria;Betaproteobacteria;Burkholderiales;Burkholderiaceae;Lautropia;Lautropia sp. CB 286320	0	0	0	0	0	3	0	0	2	0	7	0	1	2	59	6	2	0	17	0	0	2	11	0	7	2	1	1	0	3
Proteobacteria;Betaproteobacteria;Burkholderiales;Burkholderiaceae;NA;	7	1	2	2	0	2	160	7	6	1	14	2	1	7	1	4	5	1	2	2	0	6	8	3	19	0	21	0	96	26
Proteobacteria;Betaproteobacteria;Burkholderiales;Burkholderiaceae;Paraburkholderia;Paraburkholderia tropica	0	0	3	2	0	0	1	2	2	0	4	0	2	2	0	0	1	0	0	1	0	2	2	0	0	0	0	0	0	2
Proteobacteria;Betaproteobacteria;Burkholderiales;Comamonadaceae;Acidovorax;	7	5	40	0	0	1	0	1	1	0	1	0	1	0	0	0	1	0	3	2	0	0	0	7	0	0	1	1	0	1
Proteobacteria;Betaproteobacteria;Burkholderiales;Comamonadaceae;NA;	23	24	60	25	0	30	11	22	12	1	42	0	16	19	14	24	13	16	52	38	2	19	22	29	50	4	30	6	18	79
Proteobacteria;Betaproteobacteria;Burkholderiales;Comamonadaceae;Ramlibacter;	4	5	5	5	0	1	0	6	1	0	4	0	0	0	1	3	2	3	2	3	1	0	2	3	1	0	4	1	1	1
Proteobacteria;Betaproteobacteria;Burkholderiales;Comamonadaceae;Rhodoferax;	27	8	26	0	0	0	0	0	0	0	2	0	0	0	0	0	0	1	1	18	0	0	0	2	0	0	0	0	14	0
Proteobacteria;Betaproteobacteria;Burkholderiales;Comamonadaceae;Variovorax;	1	0	0	0	0	8	0	0	1	1	1	0	0	0	5	1	6	0	24	0	0	3	5	0	16	1	2	6	2	12
Proteobacteria;Betaproteobacteria;Burkholderiales;NA;;	91	63	111	46	0	58	48	60	24	8	102	2	47	30	29	72	27	34	63	99	1	43	66	206	182	15	60	11	69	83
Proteobacteria;Betaproteobacteria;Burkholderiales;NA;Thiobacter;Thiobacter sp. enrichment culture clone 35Fe79	4	2	12	0	0	5	2	0	0	0	1	0	0	0	1	2	0	0	0	5	0	2	4	1	0	0	1	0	0	0
Proteobacteria;Betaproteobacteria;Burkholderiales;Oxalobacteraceae;Herbaspirillum;	0	3	0	0	0	3	1	1	1	0	2	0	0	2	1	0	2	0	4	0	0	0	2	0	2	1	0	0	0	9
Proteobacteria;Betaproteobacteria;Burkholderiales;Oxalobacteraceae;Massilia;	0	0	3	21	0	171	36	34	11	12	33	6	56	8	22	33	159	0	378	2	3	68	153	12	98	12	296	28	23	140
Proteobacteria;Betaproteobacteria;Burkholderiales;Oxalobacteraceae;NA;	65	12	18	115	0	53	41	163	9	15	66	6	93	10	12	39	83	23	70	6	3	34	45	55	101	4	122	20	7	342
Proteobacteria;Betaproteobacteria;NA;;NA;	449	133	425	83	3	77	66	80	106	7	314	3	118	55	51	95	66	98	70	311	1	75	99	235	88	23	158	25	122	127
Proteobacteria;Betaproteobacteria;NA;NA;NA;bacterium Ellin6095	3	2	2	1	0	3	10	8	8	0	17	0	1	3	3	10	4	1	0	2	0	9	5	2	8	2	11	3	0	7
Proteobacteria;Betaproteobacteria;NA;NA;NA;Betaproteobacteria bacterium	0	0	0	0	0	2	3	0	2	0	5	1	2	0	0	1	2	0	1	2	0	5	3	0	1	0	5	1	0	0
Proteobacteria;Betaproteobacteria;NA;NA;NA;unidentified beta proteobacterium ps.6	6	3	12	5	0	1	4	0	1	0	11	0	1	1	0	2	1	3	1	15	0	0	2	5	0	0	9	1	3	0
Proteobacteria;Betaproteobacteria;Nitrosomonadales;Methylophilaceae;Methylophilus;	6	5	8	0	0	0	0	0	0	0	0	0	0	0	0	0	0	0	0	0	0	0	0	1	0	0	0	0	0	1
Proteobacteria;Betaproteobacteria;Nitrosomonadales;NA;;	65	23	85	2	0	2	0	0	1	1	5	0	0	2	1	2	0	3	4	141	1	1	1	11	0	3	1	0	13	1
Proteobacteria;Betaproteobacteria;Nitrosomonadales;Nitrosomonadaceae;NA;	7	2	7	1	0	0	0	1	3	0	4	0	2	1	0	2	0	6	1	5	0	0	0	5	1	0	1	0	0	8
Proteobacteria;Betaproteobacteria;Nitrosomonadales;Nitrosomonadaceae;Nitrosomonas;Nitrosomonas sp.	29	11	43	13	0	2	4	1	0	0	10	0	0	4	1	0	1	14	0	29	0	1	1	23	1	0	6	1	10	1
Proteobacteria;Betaproteobacteria;Nitrosomonadales;Nitrosomonadaceae;Nitrosospira;	46	20	61	10	0	3	1	10	4	1	8	0	5	6	4	13	9	28	13	38	2	3	11	109	7	7	7	2	30	26
Proteobacteria;Deltaproteobacteria;Desulfobacterales;Desulfobacteraceae;Desulfatiglans;Desulfatiglans anilini	3	3	7	1	0	1	0	1	0	0	2	0	0	0	0	0	1	3	0	5	0	0	0	5	0	0	3	0	5	0
Proteobacteria;Deltaproteobacteria;Desulfobacterales;Desulfobacteraceae;NA;	0	0	1	0	0	28	4	0	0	0	1	0	2	3	6	8	3	0	6	3	0	16	18	0	7	0	11	1	0	0
Proteobacteria;Deltaproteobacteria;Myxococcales;Anaeromyxobacteraceae;Anaeromyxobacter;Anaeromyxobacter dehalogenans	2	4	10	4	0	3	1	2	0	0	0	0	2	0	0	0	1	0	0	3	0	0	1	0	1	0	2	0	5	3
Proteobacteria;Deltaproteobacteria;Myxococcales;Archangiaceae;Cystobacter;	0	0	0	0	0	1	3	4	0	0	0	0	0	0	0	0	0	0	6	0	1	1	2	0	0	0	0	0	0	9
Proteobacteria;Deltaproteobacteria;Myxococcales;Archangiaceae;NA;	0	0	1	0	0	2	0	36	0	0	0	0	1	0	0	0	0	0	0	0	0	0	2	0	0	0	0	0	0	0
Proteobacteria;Deltaproteobacteria;Myxococcales;Kofleriaceae;Haliangium;	1	0	0	0	0	0	4	0	0	0	3	0	0	1	2	3	0	0	0	0	0	1	1	1	0	1	4	0	0	0
Proteobacteria;Deltaproteobacteria;Myxococcales;Kofleriaceae;Haliangium;Haliangium ochraceum	3	0	3	3	0	1	2	14	3	0	1	0	1	2	1	0	3	2	0	0	0	4	1	2	1	0	7	1	1	1
Proteobacteria;Deltaproteobacteria;Myxococcales;Kofleriaceae;Kofleria;	0	2	1	0	0	0	0	0	1	0	4	0	3	3	1	0	0	0	0	1	0	1	0	0	2	0	1	0	0	12
Proteobacteria;Deltaproteobacteria;Myxococcales;Kofleriaceae;Kofleria;Kofleria flava	1	1	5	0	0	2	0	0	0	0	0	0	0	0	1	0	2	0	0	2	0	0	1	0	1	1	0	0	0	3
Proteobacteria;Deltaproteobacteria;Myxococcales;Kofleriaceae;NA;	6	2	3	1	0	4	6	4	2	0	12	0	0	0	2	2	2	0	1	1	0	6	4	1	1	0	4	0	0	3
Proteobacteria;Deltaproteobacteria;Myxococcales;Myxococcaceae;Corallococcus;	1	0	0	0	0	3	2	5	1	2	5	0	1	0	0	1	1	0	0	0	0	1	2	0	0	1	1	0	0	1
Proteobacteria;Deltaproteobacteria;Myxococcales;Myxococcaceae;NA;	6	2	2	1	0	8	4	10	5	1	17	1	8	5	5	8	5	3	7	5	1	5	14	1	10	5	18	1	3	9
Proteobacteria;Deltaproteobacteria;Myxococcales;NA;;	133	72	320	53	0	53	47	69	25	6	248	2	28	56	43	34	76	45	55	239	1	78	60	151	95	31	108	8	99	184
Proteobacteria;Deltaproteobacteria;Myxococcales;NA;NA;myxobacterium AT1-01	0	0	1	0	0	2	0	0	0	0	6	0	1	2	0	0	2	0	2	0	0	2	0	0	2	0	1	3	0	60
Proteobacteria;Deltaproteobacteria;Myxococcales;NA;NA;myxobacterium AT3-03	18	4	36	2	0	16	25	23	11	0	89	0	15	11	14	15	36	1	9	2	0	17	30	10	13	3	52	10	4	31
Proteobacteria;Deltaproteobacteria;Myxococcales;NA;NA;myxobacterium SIBN-17	6	6	18	1	0	10	1	2	6	0	38	0	7	28	24	8	9	3	8	13	1	9	13	22	36	18	5	1	3	12
Proteobacteria;Deltaproteobacteria;Myxococcales;NA;NA;Myxococcales bacterium Gsoil 473	9	1	7	7	0	0	0	0	0	0	0	0	1	0	0	0	0	0	0	7	0	0	0	4	0	0	0	0	1	0
Proteobacteria;Deltaproteobacteria;Myxococcales;NA;NA;Sorangiineae bacterium HB-1	0	2	9	2	0	0	0	0	0	0	1	0	0	0	0	0	0	1	0	6	0	0	0	5	1	0	0	0	0	0
Proteobacteria;Deltaproteobacteria;Myxococcales;Polyangiaceae;Aetherobacter;	9	1	8	10	0	1	0	0	1	0	1	0	0	0	1	0	1	2	1	9	0	0	0	8	0	0	2	0	1	0
Proteobacteria;Deltaproteobacteria;Myxococcales;Polyangiaceae;Aetherobacter;Aetherobacter sp. SBSr008	5	0	10	5	0	0	0	0	0	0	1	0	0	1	0	0	0	1	0	5	0	0	0	9	0	0	0	0	2	1
Proteobacteria;Deltaproteobacteria;Myxococcales;Polyangiaceae;Chondromyces;	3	0	3	0	0	0	1	2	0	0	1	0	3	0	0	1	0	0	1	4	0	2	0	4	1	1	0	0	1	3
Proteobacteria;Deltaproteobacteria;Myxococcales;Polyangiaceae;NA;	964	471	1053	592	0	10	12	28	5	2	27	0	7	9	13	11	11	414	14	1340	0	16	24	1575	18	7	11	2	467	13
Proteobacteria;Deltaproteobacteria;NA;;NA;	29	12	46	10	0	15	16	8	7	1	34	2	8	13	7	10	11	12	9	43	0	9	18	20	14	12	20	2	10	12
Proteobacteria;Gammaproteobacteria;Alteromonadales;Alteromonadaceae;Alteromonas;Alteromonas sp. Gp-3-7.1	0	0	0	0	0	6	0	0	0	0	2	0	2	0	3	5	0	0	2	0	0	1	4	0	5	1	4	1	0	0
Proteobacteria;Gammaproteobacteria;Cellvibrionales;Cellvibrionaceae;Cellvibrio;	112	0	0	9	0	0	0	0	0	0	0	0	0	0	0	0	1	7	1	5	0	1	0	9	1	1	0	0	3	12
Proteobacteria;Gammaproteobacteria;Cellvibrionales;Halieaceae;NA;	0	16	2	0	0	4	0	0	0	0	0	0	0	0	0	0	0	0	3	0	0	0	0	2	2	2	0	0	1	0
Proteobacteria;Gammaproteobacteria;Enterobacterales;NA;;	0	0	0	0	0	0	0	0	0	0	0	0	0	0	0	0	0	0	3	0	0	1	3	0	0	0	2	0	0	36
Proteobacteria;Gammaproteobacteria;Legionellales;Coxiellaceae;Aquicella;	0	1	7	6	0	0	0	0	0	0	0	0	0	1	0	0	0	0	0	2	0	0	0	22	0	0	1	0	0	0
Proteobacteria;Gammaproteobacteria;Legionellales;Coxiellaceae;Aquicella;Aquicella siphonis	3	0	4	7	0	0	0	0	0	0	0	0	0	0	0	0	0	3	0	1	0	0	0	2	0	0	0	0	1	0
Proteobacteria;Gammaproteobacteria;Legionellales;Legionellaceae;Legionella;	12	17	8	19	0	5	3	2	2	0	2	0	0	4	1	2	4	4	3	9	0	5	0	1	2	1	4	0	5	6
Proteobacteria;Gammaproteobacteria;NA;;Candidatus Ovatusbacter;Candidatus Ovatusbacter abovo	2	0	15	4	0	0	0	0	0	0	0	0	0	0	0	0	0	0	0	1	0	0	1	0	0	0	1	0	0	2
Proteobacteria;Gammaproteobacteria;NA;;NA;	145	100	317	45	0	129	55	24	49	1	151	7	23	36	44	26	75	55	73	182	0	31	77	103	89	38	109	13	66	67
Proteobacteria;Gammaproteobacteria;NA;NA;NA;endosymbiont of Ridgeia piscesae	5	18	24	2	0	22	35	18	4	0	83	1	2	15	36	12	12	0	17	1	0	17	196	3	15	5	37	2	0	9
Proteobacteria;Gammaproteobacteria;NA;NA;NA;gamma proteobacterium CN40	2	0	3	1	1	2	11	5	6	0	13	0	5	0	2	2	10	0	4	5	0	5	6	0	3	1	16	3	0	0
Proteobacteria;Gammaproteobacteria;NA;NA;NA;gamma proteobacterium SCGC AAA007-P21	19	12	60	10	0	11	2	0	2	0	15	0	0	1	2	1	1	10	6	26	0	2	4	18	3	1	3	2	11	2
Proteobacteria;Gammaproteobacteria;NA;NA;NA;gamma proteobacterium W1.09-152	9	1	4	5	0	0	0	0	0	0	0	0	0	0	0	0	0	1	0	2	0	0	0	3	0	0	0	0	3	0
Proteobacteria;Gammaproteobacteria;Nevskiales;Sinobacteraceae;NA;	42	14	100	21	0	5	1	1	2	0	4	0	1	1	2	2	1	27	6	41	2	4	5	41	14	16	7	1	22	4
Proteobacteria;Gammaproteobacteria;Nevskiales;Sinobacteraceae;NA;Sinobacteraceae bacterium	61	6	1	1	0	0	0	0	0	0	0	0	0	0	0	0	0	0	0	65	0	0	0	48	0	0	0	0	1	0
Proteobacteria;Gammaproteobacteria;Nevskiales;Sinobacteraceae;Panacagrimonas;Panacagrimonas perspica	18	3	8	5	0	0	0	0	0	0	0	0	0	0	0	0	0	4	0	10	0	0	0	4	0	0	0	0	0	0
Proteobacteria;Gammaproteobacteria;Nevskiales;Sinobacteraceae;Solimonas;	85	20	65	56	0	0	0	0	0	0	0	0	0	0	0	0	0	29	0	56	0	0	0	60	0	0	0	0	23	0
Proteobacteria;Gammaproteobacteria;Pseudomonadales;Pseudomonadaceae;NA;gamma proteobacterium Y-134	23	7	28	8	0	1	0	0	1	0	0	0	0	0	0	0	0	5	1	23	0	0	0	14	2	0	0	0	3	4
Proteobacteria;Gammaproteobacteria;Pseudomonadales;Pseudomonadaceae;Pseudomonas;	331	43	41	0	0	27	6	1	0	1	5	2	1	0	8	1	7	10	129	4	0	4	4	102	37	0	9	1	977	200
Proteobacteria;Gammaproteobacteria;Xanthomonadales;NA;;	9	14	12	1	0	0	0	1	1	0	6	1	0	1	0	1	0	3	0	15	0	2	2	7	7	0	2	3	5	0
Proteobacteria;Gammaproteobacteria;Xanthomonadales;Rhodanobacteraceae;Dokdonella;	115	47	123	48	0	0	3	0	0	0	0	0	0	0	0	0	3	43	0	207	0	0	0	89	1	0	0	0	68	1
Proteobacteria;Gammaproteobacteria;Xanthomonadales;Rhodanobacteraceae;Dokdonella;Dokdonella fugitiva	2	1	4	2	0	0	1	1	1	0	4	0	0	2	0	0	0	1	1	5	0	1	2	2	0	0	4	0	0	0
Proteobacteria;Gammaproteobacteria;Xanthomonadales;Rhodanobacteraceae;Dokdonella;Dokdonella ginsengisoli	27	10	22	12	0	0	0	0	0	0	0	1	0	0	0	0	0	16	0	29	0	0	0	26	0	0	0	0	11	0
Proteobacteria;Gammaproteobacteria;Xanthomonadales;Rhodanobacteraceae;Luteibacter;	0	0	0	0	0	1	1	0	6	0	0	0	1	0	0	0	1	0	0	0	0	0	0	1	1	0	0	0	0	13
Proteobacteria;Gammaproteobacteria;Xanthomonadales;Rhodanobacteraceae;NA;	23	13	28	7	0	2	0	0	1	0	2	2	1	1	0	0	0	15	3	28	0	1	1	27	5	1	5	0	35	2
Proteobacteria;Gammaproteobacteria;Xanthomonadales;Rhodanobacteraceae;Rhodanobacter;	367	60	242	89	0	0	0	0	0	0	2	0	0	0	0	1	0	78	0	214	0	0	0	112	0	0	0	0	241	9
Proteobacteria;Gammaproteobacteria;Xanthomonadales;Rhodanobacteraceae;Rhodanobacter;Rhodanobacter sp.	19	10	19	4	0	0	0	0	1	0	0	0	0	0	0	0	0	8	0	20	0	0	0	14	0	0	0	0	26	0
Proteobacteria;Gammaproteobacteria;Xanthomonadales;Rhodanobacteraceae;Tahibacter;Tahibacter aquaticus	18	9	44	2	0	0	0	0	1	0	0	0	0	0	0	0	0	3	0	4	0	0	0	1	0	0	0	0	1	0
Proteobacteria;Gammaproteobacteria;Xanthomonadales;Xanthomonadaceae;Chujaibacter;	4	1	1	1	0	0	0	0	0	0	1	0	0	0	0	0	0	2	0	5	0	0	0	1	0	0	1	0	3	0
Proteobacteria;Gammaproteobacteria;Xanthomonadales;Xanthomonadaceae;Lysobacter;	8	3	5	7	0	1	1	7	0	0	1	0	3	0	0	1	0	8	0	13	0	0	1	10	0	0	6	0	6	4
Proteobacteria;Gammaproteobacteria;Xanthomonadales;Xanthomonadaceae;Lysobacter;Lysobacter sp.	1	2	7	6	0	0	1	0	0	0	0	0	0	0	0	0	0	3	0	4	0	0	1	11	0	0	0	0	6	0
Proteobacteria;Gammaproteobacteria;Xanthomonadales;Xanthomonadaceae;NA;	21	10	24	18	0	0	0	0	0	1	8	0	0	0	1	0	0	11	0	27	0	0	1	28	1	1	4	0	10	2
Proteobacteria;NA;;NA;;	46	53	57	33	0	79	25	17	27	5	112	0	17	23	35	36	34	19	32	39	0	47	69	62	55	9	120	9	19	31
Proteobacteria;Oligoflexia;Bacteriovoracales;Bacteriovoracaceae;Bacteriovorax;	1	1	5	7	0	0	0	0	0	0	0	0	0	0	0	0	0	0	0	3	0	0	0	12	0	0	0	0	1	0
Proteobacteria;Oligoflexia;Bacteriovoracales;Bacteriovoracaceae;Bacteriovorax;Bacteriovorax sp. EPA	7	3	35	12	0	0	0	0	0	0	0	0	0	0	0	0	0	1	0	28	0	0	0	19	0	0	0	0	11	0
Proteobacteria;Oligoflexia;Bdellovibrionales;Bdellovibrionaceae;Bdellovibrio;	19	5	13	3	0	0	0	6	1	0	6	0	0	1	3	4	1	12	3	17	0	2	1	8	4	1	4	0	7	4
Proteobacteria;Oligoflexia;Bdellovibrionales;Bdellovibrionaceae;Bdellovibrio;Bdellovibrio sp. oral clone CA006	5	4	8	3	0	1	0	1	0	0	1	0	0	0	0	0	0	2	1	1	0	0	0	6	1	0	0	0	4	0
Proteobacteria;Oligoflexia;NA;;NA;	77	26	94	36	0	1	0	0	0	1	1	0	4	2	0	0	0	39	4	85	0	2	0	40	2	0	1	0	18	4
Proteobacteria;Oligoflexia;Oligoflexales;Oligoflexaceae;Oligoflexus;Oligoflexus tunisiensis	25	28	21	36	0	1	0	2	2	0	1	0	0	1	1	0	2	27	1	28	1	1	2	16	1	2	3	1	7	0
Streptophyta;Bryopsida;NA;;NA;	4	0	0	0	0	0	0	0	10	0	68	3	1	1	1	0	4	0	0	0	0	0	0	0	0	0	0	0	0	0
Streptophyta;NA;Fabales;Fabaceae;NA;	1	0	2	60	0	0	0	0	0	0	0	0	0	0	0	0	0	3	0	0	0	0	0	0	0	0	0	0	0	0
Thaumarchaeota;NA;Nitrosopumilales;Nitrosopumilaceae;Nitrosarchaeum;Candidatus Nitrosarchaeum limnium	54	37	76	18	0	2	0	0	0	0	1	0	0	0	1	0	0	13	1	50	0	0	0	26	1	0	5	0	16	0
Thaumarchaeota;Nitrososphaeria;Nitrososphaerales;Nitrososphaeraceae;Candidatus Nitrosocosmicus;	4	1	1	0	21	1862	1703	2427	1099	10	3582	58	987	980	1215	1669	1281	1	623	2	189	1817	2272	2	1271	221	2622	566	2	740
Thaumarchaeota;Nitrososphaeria;Nitrososphaerales;Nitrososphaeraceae;NA;	0	0	0	0	1	229	24	17	0	0	0	0	18	2	18	0	2	0	76	0	0	10	61	0	30	0	27	3	0	2
Thaumarchaeota;Nitrososphaeria;Nitrososphaerales;Nitrososphaeraceae;Nitrososphaera;	0	0	0	0	3	186	14	12	18	0	28	0	40	3	27	6	3	0	49	0	0	31	71	0	118	0	97	35	0	6
Verrucomicrobia;NA;;NA;;	60	76	76	27	0	4	2	0	3	0	9	0	0	3	5	0	4	0	7	32	0	3	1	22	4	1	7	0	10	1
Verrucomicrobia;Opitutae;Opitutales;Opitutaceae;NA;	746	85	237	296	0	4	4	2	5	0	3	0	1	1	2	1	3	38	3	281	0	0	3	70	3	3	11	3	192	7
Verrucomicrobia;Opitutae;Opitutales;Opitutaceae;Opitutus;	297	92	130	56	0	8	6	2	15	0	22	0	2	5	2	5	2	36	7	94	0	4	9	67	7	4	12	4	65	11
Verrucomicrobia;Opitutae;Opitutales;Opitutaceae;Opitutus;Opitutus sp. enrichment culture clone Ac-D3	10	4	6	5	0	0	0	0	1	0	0	0	0	0	0	0	0	1	1	3	0	0	0	7	0	0	0	0	3	2
Verrucomicrobia;Opitutae;Opitutales;Opitutaceae;Opitutus;Opitutus sp. VeSm13	24	11	10	5	0	0	0	3	2	0	0	0	0	0	1	0	1	1	1	5	0	0	1	9	0	1	2	0	13	1
Verrucomicrobia;Opitutae;Opitutales;Opitutaceae;Opitutus;Opitutus terrae	5	5	24	4	0	0	0	0	0	0	1	0	1	0	0	0	0	3	0	17	0	0	0	6	0	0	0	0	3	3
Verrucomicrobia;Spartobacteria;Chthoniobacterales;Chthoniobacteraceae;Candidatus Udaeobacter;Candidatus Udaeobacter copiosus	0	0	0	0	1	7	1	4	7	0	2	0	13	0	13	4	5	0	2	0	0	6	10	0	48	0	6	12	0	3
Verrucomicrobia;Spartobacteria;NA;;NA;	141	83	330	120	1	245	404	703	194	13	777	8	130	389	334	279	383	86	137	104	10	337	327	101	408	62	496	138	93	287
Verrucomicrobia;Spartobacteria;NA;NA;NA;bacterium Ellin506	9	0	2	0	0	16	23	58	12	1	32	1	11	11	11	13	25	0	22	12	1	11	16	7	36	8	17	4	1	9
Verrucomicrobia;Spartobacteria;NA;NA;NA;bacterium Ellin507	8	27	324	21	0	7	7	20	4	1	11	0	3	6	6	3	11	1	7	77	0	2	11	12	17	4	10	2	20	13
Verrucomicrobia;Spartobacteria;NA;NA;NA;bacterium Ellin511	29	19	39	14	0	22	2	13	1	3	6	0	0	11	10	6	7	3	4	2	0	6	8	7	10	2	9	1	8	2
Verrucomicrobia;Spartobacteria;NA;NA;NA;uncultivated soil bacterium clone C019	0	2	0	0	0	26	8	130	22	1	55	2	10	20	24	24	9	0	6	3	2	14	19	0	11	11	15	3	1	37
Verrucomicrobia;Spartobacteria;NA;NA;NA;unidentified eubacterium EA25	0	1	2	0	0	3	0	1	0	0	3	0	4	1	0	2	2	1	0	0	0	0	2	0	3	1	1	2	2	0
Verrucomicrobia;Spartobacteria;NA;NA;NA;unidentified eubacterium RB35	0	0	0	0	0	1	2	0	1	0	1	0	2	0	1	1	3	0	1	0	0	1	1	0	6	0	15	5	0	3
Verrucomicrobia;Verrucomicrobiae;Verrucomicrobiales;Verrucomicrobia subdivision 3;NA;	673	188	597	183	0	17	11	13	6	1	47	0	2	10	6	8	24	98	7	514	1	10	20	189	24	10	50	11	255	7
Verrucomicrobia;Verrucomicrobiae;Verrucomicrobiales;Verrucomicrobia subdivision 3;NA;bacterium Ellin516	67	26	145	21	0	1	0	0	2	0	2	2	1	0	0	0	3	12	1	172	0	0	0	37	2	0	8	0	27	1
Verrucomicrobia;Verrucomicrobiae;Verrucomicrobiales;Verrucomicrobia subdivision 3;NA;bacterium Ellin517	0	2	13	21	0	1	7	3	1	0	2	0	4	2	2	5	4	2	2	0	0	2	2	1	0	2	9	2	0	2
Verrucomicrobia;Verrucomicrobiae;Verrucomicrobiales;Verrucomicrobia subdivision 3;NA;unidentified eubacterium RB01	375	84	279	73	0	1	5	5	3	0	12	1	1	3	4	1	6	74	2	202	0	5	5	239	3	0	6	3	78	6
Verrucomicrobia;Verrucomicrobiae;Verrucomicrobiales;Verrucomicrobiaceae;NA;	29	317	239	19	0	3	0	0	0	0	2	0	0	1	2	0	3	17	7	168	0	0	0	241	0	1	4	0	117	3
Verrucomicrobia;Verrucomicrobiae;Verrucomicrobiales;Verrucomicrobiaceae;NA;Verrucomicrobiaceae bacterium	114	58	119	26	0	3	4	0	0	0	4	2	0	1	1	1	0	27	5	125	0	0	1	57	2	1	3	2	51	0
Verrucomicrobia;Verrucomicrobiae;Verrucomicrobiales;Verrucomicrobiaceae;Prosthecobacter;	36	16	180	27	0	2	0	1	0	2	0	0	4	2	1	0	3	24	4	70	0	1	0	85	0	2	0	0	36	34
Verrucomicrobia;Verrucomicrobiae;Verrucomicrobiales;Verrucomicrobiaceae;Prosthecobacter;Prosthecobacter fluviatilis	2	0	14	7	0	0	0	1	0	0	0	0	10	0	0	2	7	14	0	19	0	0	0	3	0	0	1	1	0	1

## Sheet: 18S
Appendix S4.2 18S metabarcoding taxonomy tables. Cell entries are read counts. Sample data has been decontaminated.	Appendix S4.1 16S metabarcoding taxonomy tables. Cell entries are read counts. Sample data has been decontaminated.	Appendix S4.1 16S metabarcoding taxonomy tables. Cell entries are read counts. Sample data has been decontaminated.	Appendix S4.1 16S metabarcoding taxonomy tables. Cell entries are read counts. Sample data has been decontaminated.	Appendix S4.1 16S metabarcoding taxonomy tables. Cell entries are read counts. Sample data has been decontaminated.	Appendix S4.1 16S metabarcoding taxonomy tables. Cell entries are read counts. Sample data has been decontaminated.	Appendix S4.1 16S metabarcoding taxonomy tables. Cell entries are read counts. Sample data has been decontaminated.	Appendix S4.1 16S metabarcoding taxonomy tables. Cell entries are read counts. Sample data has been decontaminated.	Appendix S4.1 16S metabarcoding taxonomy tables. Cell entries are read counts. Sample data has been decontaminated.	Appendix S4.1 16S metabarcoding taxonomy tables. Cell entries are read counts. Sample data has been decontaminated.	Appendix S4.1 16S metabarcoding taxonomy tables. Cell entries are read counts. Sample data has been decontaminated.	Appendix S4.1 16S metabarcoding taxonomy tables. Cell entries are read counts. Sample data has been decontaminated.	Appendix S4.1 16S metabarcoding taxonomy tables. Cell entries are read counts. Sample data has been decontaminated.	Appendix S4.1 16S metabarcoding taxonomy tables. Cell entries are read counts. Sample data has been decontaminated.	Appendix S4.1 16S metabarcoding taxonomy tables. Cell entries are read counts. Sample data has been decontaminated.	Appendix S4.1 16S metabarcoding taxonomy tables. Cell entries are read counts. Sample data has been decontaminated.	Appendix S4.1 16S metabarcoding taxonomy tables. Cell entries are read counts. Sample data has been decontaminated.	Appendix S4.1 16S metabarcoding taxonomy tables. Cell entries are read counts. Sample data has been decontaminated.	Appendix S4.1 16S metabarcoding taxonomy tables. Cell entries are read counts. Sample data has been decontaminated.	Appendix S4.1 16S metabarcoding taxonomy tables. Cell entries are read counts. Sample data has been decontaminated.	Appendix S4.1 16S metabarcoding taxonomy tables. Cell entries are read counts. Sample data has been decontaminated.	Appendix S4.1 16S metabarcoding taxonomy tables. Cell entries are read counts. Sample data has been decontaminated.	Appendix S4.1 16S metabarcoding taxonomy tables. Cell entries are read counts. Sample data has been decontaminated.	Appendix S4.1 16S metabarcoding taxonomy tables. Cell entries are read counts. Sample data has been decontaminated.	Appendix S4.1 16S metabarcoding taxonomy tables. Cell entries are read counts. Sample data has been decontaminated.	Appendix S4.1 16S metabarcoding taxonomy tables. Cell entries are read counts. Sample data has been decontaminated.	Appendix S4.1 16S metabarcoding taxonomy tables. Cell entries are read counts. Sample data has been decontaminated.	Appendix S4.1 16S metabarcoding taxonomy tables. Cell entries are read counts. Sample data has been decontaminated.	Appendix S4.1 16S metabarcoding taxonomy tables. Cell entries are read counts. Sample data has been decontaminated.	Appendix S4.1 16S metabarcoding taxonomy tables. Cell entries are read counts. Sample data has been decontaminated.	Appendix S4.1 16S metabarcoding taxonomy tables. Cell entries are read counts. Sample data has been decontaminated.	Appendix S4.1 16S metabarcoding taxonomy tables. Cell entries are read counts. Sample data has been decontaminated.	Appendix S4.1 16S metabarcoding taxonomy tables. Cell entries are read counts. Sample data has been decontaminated.	Appendix S4.1 16S metabarcoding taxonomy tables. Cell entries are read counts. Sample data has been decontaminated.	Appendix S4.1 16S metabarcoding taxonomy tables. Cell entries are read counts. Sample data has been decontaminated.	Appendix S4.1 16S metabarcoding taxonomy tables. Cell entries are read counts. Sample data has been decontaminated.	Appendix S4.1 16S metabarcoding taxonomy tables. Cell entries are read counts. Sample data has been decontaminated.	Appendix S4.1 16S metabarcoding taxonomy tables. Cell entries are read counts. Sample data has been decontaminated.	Appendix S4.1 16S metabarcoding taxonomy tables. Cell entries are read counts. Sample data has been decontaminated.	Appendix S4.1 16S metabarcoding taxonomy tables. Cell entries are read counts. Sample data has been decontaminated.	Appendix S4.1 16S metabarcoding taxonomy tables. Cell entries are read counts. Sample data has been decontaminated.	Appendix S4.1 16S metabarcoding taxonomy tables. Cell entries are read counts. Sample data has been decontaminated.	Appendix S4.1 16S metabarcoding taxonomy tables. Cell entries are read counts. Sample data has been decontaminated.	Appendix S4.1 16S metabarcoding taxonomy tables. Cell entries are read counts. Sample data has been decontaminated.	Appendix S4.1 16S metabarcoding taxonomy tables. Cell entries are read counts. Sample data has been decontaminated.	Appendix S4.1 16S metabarcoding taxonomy tables. Cell entries are read counts. Sample data has been decontaminated.	Appendix S4.1 16S metabarcoding taxonomy tables. Cell entries are read counts. Sample data has been decontaminated.	Appendix S4.1 16S metabarcoding taxonomy tables. Cell entries are read counts. Sample data has been decontaminated.	Appendix S4.1 16S metabarcoding taxonomy tables. Cell entries are read counts. Sample data has been decontaminated.	Appendix S4.1 16S metabarcoding taxonomy tables. Cell entries are read counts. Sample data has been decontaminated.
sum.taxonomy	K1381_E4	K1381_L7	K1382_A1	K1382_E4	K1382_L7	K1447_B2	K1447_E4	K1447_G5	K1447_K6	K1447_L7	K1447_M8	K1447_T9	K1448_A1	K1448_B2	K1448_C3	K1448_E4	K1448_G5	K1448_K6	K1448_L7	K1448_M8	K1448_T9	K1449_A1	K1449_B2	K1449_C3	K1449_E4	K1449_G5	K1449_K6	K1449_L7	K1449_M8	K1449_T9
Apicomplexa;Conoidasida;Eucoccidiorida;Sarcocystidae;NA;	0	6	0	0	0	0	0	0	0	0	0	0	0	0	0	0	0	3	0	0	0	0	49	0	0	0	0	0	0	0
Apicomplexa;Conoidasida;Eugregarinorida;Monocystidae;Monocystis;Monocystis agilis	0	0	0	0	0	3	0	0	0	0	0	0	8	0	0	0	204	0	0	0	0	0	0	0	0	0	0	0	0	0
Apicomplexa;Conoidasida;NA;;NA;	5	0	0	0	0	6	0	0	0	0	75	0	0	0	0	0	0	0	0	0	0	0	0	0	0	0	0	0	0	11
Apicomplexa;Conoidasida;NA;NA;Quadruspinospora;Quadruspinospora sp. JMD-2019a	0	0	0	0	8	0	0	0	0	0	0	0	0	0	12	0	834	0	0	0	0	7	0	0	0	0	0	0	0	0
Arthropoda;Arachnida;NA;;NA;	0	0	0	0	0	135	14	9	0	0	25	42	0	33	9	0	7	0	0	0	0	106	0	0	1004	0	0	1	0	0
Arthropoda;Arachnida;Sarcoptiformes;Micropsammidae;Micropsammus;	0	0	0	0	0	0	0	0	0	0	2	0	0	1	0	0	0	0	0	0	0	2	19	0	0	6	0	0	0	0
Arthropoda;Arachnida;Sarcoptiformes;NA;;	0	0	0	0	0	642	0	0	0	23	0	0	0	0	2	16	0	0	0	0	0	3916	0	0	458	160	0	0	0	0
Arthropoda;Arachnida;Trombidiformes;Caeculidae;Andocaeculus;Andocaeculus sp. ARP-2015	0	0	0	0	0	8	0	0	0	1	0	0	0	0	0	0	0	0	0	0	0	15	0	0	6	1	0	0	0	0
Arthropoda;Arachnida;Trombidiformes;NA;;	0	0	0	0	0	503	0	0	0	0	0	0	0	0	0	0	0	0	0	0	4	30	0	0	3	0	0	0	0	0
Arthropoda;NA;;NA;;	0	0	0	0	0	7	0	0	0	0	1	0	0	0	0	0	0	0	0	0	0	2	0	0	0	3	0	361	0	0
Ascomycota;Dothideomycetes;Capnodiales;Cladosporiaceae;Cladosporium;	5	1	16	0	0	104	91	221	21	0	1021	117	172	214	132	239	350	0	846	47	182	243	237	9	490	97	108	129	0	50
Ascomycota;Dothideomycetes;Capnodiales;Mycosphaerellaceae;NA;	0	0	0	0	0	0	4	20	1	0	388	0	44	2	0	96	0	0	0	0	0	27	0	0	0	19	0	0	0	66
Ascomycota;Dothideomycetes;Capnodiales;Mycosphaerellaceae;Ramularia;	0	0	0	0	0	0	86	291	0	0	1305	28	117	9	0	27	135	0	0	0	0	0	102	0	0	0	0	0	0	59
Ascomycota;Dothideomycetes;Capnodiales;NA;;	0	0	0	0	14	0	42	88	28	0	470	115	9	0	0	0	43	0	63	0	0	94	0	0	32	0	0	1	0	56
Ascomycota;Dothideomycetes;Dothideales;Dothideaceae;Dothidea;	0	0	0	0	0	35	180	509	71	22	569	0	325	175	84	257	36	0	85	0	45	177	270	0	83	151	0	0	0	106
Ascomycota;Dothideomycetes;Dothideales;Dothideaceae;Dothidea;Dothidea sp. RWT7	0	0	0	0	0	2	2	1	0	0	6	0	1	10	0	1	0	0	1	0	0	0	0	0	2	0	14	0	0	1
Ascomycota;Dothideomycetes;Dothideales;Dothioraceae;Hormonema;Hormonema carpetanum	0	0	0	0	0	0	0	0	0	0	0	0	3	0	36	13	0	0	0	0	163	0	0	0	0	0	0	0	0	0
Ascomycota;Dothideomycetes;Muyocopronales;NA;Arxiella;Arxiella dolichandrae	0	0	0	0	0	36	0	0	0	22	321	0	379	27	219	228	0	0	107	0	0	28	173	0	260	0	0	0	0	423
Ascomycota;Dothideomycetes;NA;;NA;	0	0	0	0	1	4	37	22	0	0	6	1	2	22	4	22	0	0	1	0	0	4	9	0	5	3	0	1	0	41
Ascomycota;Dothideomycetes;Pleosporales;Cucurbitariaceae;NA;	0	0	0	0	0	0	0	82	0	0	0	0	0	0	0	0	0	0	0	0	0	0	92	0	0	0	0	0	0	0
Ascomycota;Dothideomycetes;Pleosporales;Cucurbitariaceae;Pyrenochaeta;	0	0	0	0	0	132	145	726	21	0	100	0	73	6	155	305	18	0	160	0	0	0	112	0	203	2	0	0	0	137
Ascomycota;Dothideomycetes;Pleosporales;Dictyosporiaceae;NA;	0	0	0	0	0	0	0	0	0	0	10	0	13	0	0	4	0	0	0	0	0	1	0	0	0	0	0	0	0	12
Ascomycota;Dothideomycetes;Pleosporales;Didymellaceae;Epicoccum;	0	0	0	0	0	7	0	0	0	0	0	0	0	14	0	0	0	0	0	0	0	0	0	0	1	0	0	0	0	0
Ascomycota;Dothideomycetes;Pleosporales;Didymellaceae;Epicoccum;Epicoccum sorghinum	0	0	0	18	0	1	0	49	0	0	0	0	0	10	0	32	0	0	0	0	0	0	0	0	19	0	0	0	0	0
Ascomycota;Dothideomycetes;Pleosporales;Didymellaceae;NA;	0	0	0	0	0	0	0	0	13	13	1	0	0	0	0	0	1	0	0	0	0	0	1	0	0	0	0	0	0	0
Ascomycota;Dothideomycetes;Pleosporales;NA;;	1	0	30	0	42	1440	1580	2809	158	152	3092	517	1118	2479	1622	2359	189	5	3025	0	580	1719	4131	132	4636	1165	218	227	0	1392
Ascomycota;Dothideomycetes;Pleosporales;Phaeosphaeriaceae;NA;	0	0	0	0	0	300	543	1779	17	2	670	1	490	404	102	206	96	0	422	0	298	136	1631	0	328	1	13	36	0	742
Ascomycota;Dothideomycetes;Pleosporales;Phaeosphaeriaceae;Ophiosphaerella;	0	0	0	0	0	0	1	4	0	0	0	0	0	13	0	26	0	0	0	0	0	0	3	0	0	1	0	0	0	0
Ascomycota;Dothideomycetes;Pleosporales;Pleosporaceae;Alternaria;	0	0	0	0	0	105	1	0	0	0	162	0	0	7	0	0	0	0	89	0	0	502	20	0	109	67	4	0	0	0
Ascomycota;Dothideomycetes;Pleosporales;Pleosporaceae;Alternaria;Alternaria cumini	0	0	0	0	0	0	0	15	0	0	111	0	43	6	22	0	0	0	34	0	150	3	29	0	58	0	0	0	0	80
Ascomycota;Dothideomycetes;Pleosporales;Pleosporaceae;NA;	0	0	0	0	0	0	185	285	0	0	56	53	0	12	89	362	0	0	0	0	0	452	103	0	188	2	0	0	0	0
Ascomycota;Dothideomycetes;Pleosporales;Pleosporaceae;Pyrenophora;	0	0	0	0	0	0	0	10	0	0	0	0	0	0	0	1	0	0	0	0	0	0	70	0	0	0	0	0	0	3
Ascomycota;Dothideomycetes;Tubeufiales;Tubeufiaceae;Helicoma;Helicoma isiola	0	0	0	0	0	0	0	7	0	0	20	0	0	0	0	0	0	0	0	0	0	0	0	0	6	0	0	0	0	0
Ascomycota;Dothideomycetes;Venturiales;Sympoventuriaceae;NA;	0	0	0	0	0	44	0	0	0	0	16	0	7	0	0	0	8	0	38	9	0	0	0	0	78	0	0	0	0	16
Ascomycota;Dothideomycetes;Venturiales;Sympoventuriaceae;Scolecobasidium;Scolecobasidium sp. GMG_C5	0	0	0	0	0	0	0	0	0	0	0	0	0	0	0	0	0	0	8	0	45	0	0	0	0	0	0	0	0	0
Ascomycota;Eurotiomycetes;Chaetothyriales;Herpotrichiellaceae;Cladophialophora;Cladophialophora boppii	0	0	0	0	49	0	432	820	217	53	935	0	285	266	1	239	106	0	0	0	1	227	157	0	62	137	127	43	0	155
Ascomycota;Eurotiomycetes;Chaetothyriales;Herpotrichiellaceae;Exophiala;	0	0	0	0	0	0	5	0	0	0	0	0	8	0	0	0	0	0	0	0	0	0	0	0	0	10	0	0	0	0
Ascomycota;Eurotiomycetes;Chaetothyriales;Herpotrichiellaceae;NA;	0	0	0	0	0	8	4	6	2	0	9	1	9	12	1	0	0	0	1	0	0	0	4	0	0	1	0	2	0	4
Ascomycota;Eurotiomycetes;Chaetothyriales;NA;;	0	0	14	0	149	935	1492	4049	173	34	2472	262	1056	1369	1609	2776	284	0	995	0	641	1567	3171	0	933	1055	91	0	0	1324
Ascomycota;Eurotiomycetes;Eurotiales;Aspergillaceae;Aspergillus;	0	0	0	0	0	40	0	0	0	0	0	0	0	0	0	0	0	0	0	0	0	0	0	0	0	0	0	1	0	0
Ascomycota;Eurotiomycetes;Eurotiales;Aspergillaceae;NA;	965	154	434	212	89	245	2	0	0	0	84	6	5	19	0	1	0	449	0	420	0	7	2	383	7	3	0	0	131	13
Ascomycota;Eurotiomycetes;Eurotiales;Aspergillaceae;Penicillium;	145	29	171	0	912	3970	2920	1175	462	18	3319	1276	669	476	605	589	257	31	187	78	359	2193	683	111	1246	612	324	22	16	1568
Ascomycota;Eurotiomycetes;Eurotiales;NA;;	32	0	52	0	472	58	15	175	0	0	98	40	0	4	0	0	0	21	0	1	34	123	0	32	34	5	0	0	0	73
Ascomycota;Eurotiomycetes;Eurotiales;Trichocomaceae;Talaromyces;	0	0	0	0	0	12	0	11	0	0	0	0	0	0	0	0	0	0	0	0	0	0	0	0	0	0	0	0	0	0
Ascomycota;Eurotiomycetes;NA;;NA;	0	0	1	0	1612	61	35	3	3	0	107	22	1	17	6	9	0	0	0	1	130	44	0	1	29	77	130	0	0	80
Ascomycota;Eurotiomycetes;Onygenales;Gymnoascaceae;Gymnoascus;Gymnoascus reesii	0	0	0	0	0	31	0	0	0	0	30	0	0	0	22	7	0	0	0	0	0	61	26	0	0	11	0	0	0	0
Ascomycota;Eurotiomycetes;Onygenales;NA;;	0	0	0	0	115	96	0	11	0	0	42	0	0	35	0	0	0	0	0	0	1	22	0	0	12	0	0	0	0	0
Ascomycota;Leotiomycetes;Helotiales;NA;;	35	32	426	0	0	111	1	234	11	0	593	220	414	193	441	314	769	39	708	0	1	128	242	0	439	446	0	13	0	56
Ascomycota;Leotiomycetes;Helotiales;NA;Cadophora;Cadophora gregata	0	0	0	0	0	36	24	86	42	0	0	0	10	0	8	32	0	0	20	0	0	26	18	0	77	0	0	0	0	71
Ascomycota;Leotiomycetes;Helotiales;NA;NA;Helotiales sp.	0	0	0	0	0	125	0	0	0	0	188	0	0	210	86	71	16	0	1368	0	0	0	54	0	1144	7	0	0	0	0
Ascomycota;Leotiomycetes;Helotiales;Rutstroemiaceae;Clarireedia;Clarireedia homoeocarpa	0	0	0	0	0	1	5	1	0	21	5	0	69	4	0	2	112	0	29	0	0	44	74	0	1839	0	0	0	0	191
Ascomycota;Leotiomycetes;NA;;Leohumicola;	0	4	2	0	0	0	47	513	28	0	39	40	2731	0	40	0	231	0	0	11	0	0	22	7	8	25	0	0	0	216
Ascomycota;Leotiomycetes;NA;;NA;	109	98	121	8	21	133	237	174	23	0	30	68	0	1	0	0	49	16	1	71	0	1	0	131	70	50	9	0	0	38
Ascomycota;Leotiomycetes;NA;Pseudeurotiaceae;Leuconeurospora;Leuconeurospora pulcherrima	912	487	1150	89	0	0	0	0	0	0	0	0	0	0	0	0	0	1048	0	1109	0	0	0	1130	0	0	0	0	409	0
Ascomycota;Leotiomycetes;NA;Pseudeurotiaceae;NA;	8	0	6	0	0	0	0	0	2	0	0	0	0	0	0	0	0	2	0	3	0	0	0	3	0	0	0	1	0	1
Ascomycota;Leotiomycetes;NA;Pseudeurotiaceae;Pseudogymnoascus;	142	7	108	18	0	22	25	0	1	0	0	0	0	0	0	0	0	55	0	93	0	0	0	81	0	0	0	0	12	6
Ascomycota;Leotiomycetes;NA;Pseudeurotiaceae;Pseudogymnoascus;Pseudogymnoascus destructans	0	0	0	0	0	0	0	0	0	0	2	1	21	0	0	0	0	0	0	0	0	0	0	0	1	0	3	0	0	0
Ascomycota;Leotiomycetes;NA;Pseudeurotiaceae;Pseudogymnoascus;Pseudogymnoascus pannorum	6573	1904	6863	2017	0	0	0	0	0	0	0	0	0	0	0	0	0	2901	0	4662	30	0	0	5517	0	0	0	0	1352	42
Ascomycota;Leotiomycetes;Thelebolales;Thelebolaceae;NA;	210	0	2	0	0	0	0	0	0	0	0	0	0	0	0	0	0	0	0	0	0	0	0	1	0	0	0	0	0	0
Ascomycota;NA;;NA;;	377	148	74	1	63	221	420	363	3	0	1284	158	371	393	254	1064	57	1	231	0	236	619	360	1	1147	176	134	1	0	718
Ascomycota;NA;;NA;Tetracladium;	0	0	0	0	0	0	0	0	0	0	0	0	16	0	0	0	1	0	8	0	0	0	0	0	3	0	0	0	0	0
Ascomycota;Orbiliomycetes;Orbiliales;Orbiliaceae;Brachyphoris;Brachyphoris brevistipitata	0	0	0	0	0	0	0	0	0	0	13	0	0	0	0	0	0	0	27	0	0	0	0	0	0	0	0	0	0	0
Ascomycota;Orbiliomycetes;Orbiliales;Orbiliaceae;Hyalorbilia;	0	0	0	0	0	62	0	0	0	0	41	0	0	9	20	24	12	0	0	0	0	11	0	0	0	39	0	0	0	0
Ascomycota;Orbiliomycetes;Orbiliales;Orbiliaceae;Hyalorbilia;Hyalorbilia sp. HOB-2019a	0	0	0	0	0	0	0	0	0	0	16	0	8	0	8	0	0	0	48	0	0	0	0	0	65	0	0	0	0	0
Ascomycota;Orbiliomycetes;Orbiliales;Orbiliaceae;Orbilia;	0	0	0	0	1	28	5	0	40	0	115	26	4	81	5	6	0	0	1	0	0	0	7	0	13	0	0	0	0	0
Ascomycota;Orbiliomycetes;Orbiliales;Orbiliaceae;Orbilia;Orbilia xanthoguttulata	0	0	0	0	0	136	0	0	0	0	0	0	69	0	65	175	0	0	120	0	0	0	92	0	474	0	0	0	0	139
Ascomycota;Pezizomycetes;Pezizales;Ascobolaceae;Ascobolus;Ascobolus stercorarius	0	0	0	0	0	6	0	0	0	0	8	0	0	0	0	36	0	0	898	0	1	0	19	0	0	0	27	0	0	12
Ascomycota;Pezizomycetes;Pezizales;Ascodesmidaceae;NA;	0	0	0	0	0	0	0	0	0	0	0	0	0	0	0	18	0	0	0	0	0	0	0	0	59	0	0	0	0	0
Ascomycota;Pezizomycetes;Pezizales;NA;;	0	0	0	0	0	10	0	0	0	0	24	0	0	0	0	0	0	0	1	0	0	33	0	0	0	0	0	0	0	1
Ascomycota;Pezizomycetes;Pezizales;Pezizaceae;Peziza;Peziza echinospora	0	0	0	0	0	0	0	34	0	0	0	0	0	0	0	0	0	0	0	0	0	0	6	0	0	0	0	0	0	0
Ascomycota;Saccharomycetes;Saccharomycetales;Metschnikowiaceae;Clavispora;[Candida] haemulonis	0	0	0	0	0	0	0	0	0	0	0	0	0	0	0	16	0	0	0	0	0	28	0	0	0	0	0	0	0	0
Ascomycota;Saccharomycetes;Saccharomycetales;NA;;	2	0	8	4	0	0	0	0	0	0	0	0	0	0	0	0	2	0	0	3	0	0	0	0	0	0	0	0	3	0
Ascomycota;Saccharomycetes;Saccharomycetales;NA;Candida;	859	15	885	0	0	0	0	0	0	0	0	0	0	0	0	0	0	54	0	553	0	0	0	133	0	0	0	0	100	0
Ascomycota;Saccharomycetes;Saccharomycetales;NA;Nadsonia;	33	0	269	3	0	0	0	0	0	0	0	0	0	0	0	0	0	5	0	24	0	0	0	26	0	0	0	0	9	0
Ascomycota;Saccharomycetes;Saccharomycetales;Trichomonascaceae;NA;	300	7	225	10	0	0	0	0	0	0	0	0	0	0	0	0	0	59	0	218	0	0	0	200	0	0	0	0	73	0
Ascomycota;Sordariomycetes;Coniochaetales;NA;NA;Coniochaetales sp. GMG_C4	0	0	0	0	0	5	0	7	0	0	12	0	0	0	0	10	0	0	31	0	0	0	0	0	37	17	0	0	0	0
Ascomycota;Sordariomycetes;Xylariales;NA;;	0	0	0	0	0	53	0	0	0	0	92	0	0	0	0	13	0	0	0	0	0	0	0	0	0	11	0	0	0	0
Bacillariophyta;Bacillariophyceae;NA;;NA;	0	0	0	0	0	0	13	8	0	0	0	0	0	6	0	0	0	1	0	0	0	0	0	0	2	20	0	0	0	0
Bacillariophyta;Coscinodiscophyceae;Chaetocerotales;Chaetocerotaceae;Chaetoceros;	0	71	0	0	10	0	38	9	0	0	0	24	4	0	0	0	0	11	0	30	0	34	0	0	36	7	13	0	0	0
Bacillariophyta;NA;;NA;;	0	0	0	0	0	7	4	3	0	0	11	0	0	10	0	18	0	0	0	0	3	3	29	0	0	0	0	0	0	0
Basidiomycota;Agaricomycetes;Agaricales;NA;;	7	0	0	0	0	3	6	55	0	3	20	0	2	23	17	1	10	43	12	0	0	2343	117	0	5	62	0	0	0	33
Basidiomycota;Agaricomycetes;Geastrales;Geastraceae;Geastrum;	0	0	0	0	0	0	1	0	1	0	0	0	0	20	0	3	0	0	0	0	0	0	0	0	1	0	0	0	0	0
Basidiomycota;Agaricomycetes;Geastrales;Geastraceae;Geastrum;Geastrum saccatum	0	0	0	0	0	0	0	1	0	0	0	0	0	10	0	0	0	0	0	0	18	1	0	0	0	0	0	0	0	0
Basidiomycota;Agaricomycetes;Geastrales;NA;;	0	0	0	0	0	0	0	0	0	0	0	0	4	74	0	0	0	0	0	0	0	0	0	0	0	0	19	0	0	0
Basidiomycota;Agaricomycetes;NA;;NA;	27	17	277	0	0	191	682	966	1250	53	1269	236	287	3427	167	1490	4974	0	450	0	60	1157	346	71	247	99	0	29	16	259
Basidiomycota;Agaricomycetes;Polyporales;NA;;	0	0	0	0	0	0	59	0	0	231	74	0	0	1	0	1	0	13	0	1	0	31	58	0	0	0	3	0	0	22
Basidiomycota;Agaricomycetes;Polyporales;Polyporaceae;NA;	0	0	0	0	0	0	2	0	0	0	0	0	0	0	0	0	0	0	0	25	0	0	0	0	0	0	0	0	0	0
Basidiomycota;Agaricomycetes;Sebacinales;Serendipitaceae;Serendipita;Serendipita vermifera	0	0	0	0	0	0	0	0	28	0	0	13	40	0	0	0	0	0	0	0	0	0	0	0	36	0	0	0	0	0
Basidiomycota;Agaricostilbomycetes;Agaricostilbales;Kondoaceae;Kondoa;	0	0	0	0	0	4	0	0	0	0	0	0	0	0	0	39	0	0	17	0	51	0	0	0	0	0	0	0	0	0
Basidiomycota;Agaricostilbomycetes;Agaricostilbales;NA;;	0	0	0	0	0	0	0	0	0	0	20	0	0	17	0	35	0	0	0	0	21	0	0	0	44	0	0	0	0	23
Basidiomycota;Cystobasidiomycetes;NA;;NA;	0	0	0	0	0	0	19	118	0	0	190	0	29	39	42	96	14	0	1	0	145	35	44	0	24	0	0	0	96	57
Basidiomycota;Microbotryomycetes;NA;;NA;	64	1	86	11	0	0	0	17	0	0	0	0	0	0	0	0	0	25	0	47	17	0	0	98	0	0	0	0	0	0
Basidiomycota;Microbotryomycetes;Sporidiobolales;NA;;	0	0	2	0	0	0	0	0	0	0	6	0	0	0	0	0	0	0	0	0	0	0	0	1	17	0	0	0	0	0
Basidiomycota;NA;;NA;;	2	0	0	1	0	32	0	12	344	0	104	0	3	73	0	12	0	0	8	0	6	11	65	0	6	35	7	0	0	71
Basidiomycota;Tremellomycetes;Cystofilobasidiales;Mrakiaceae;Mrakia;	107	20	58	0	0	0	0	0	0	0	0	0	0	0	0	0	0	0	0	9	0	0	0	49	0	0	0	0	6	0
Basidiomycota;Tremellomycetes;Cystofilobasidiales;Mrakiaceae;NA;	0	0	6	0	0	0	0	0	0	0	0	0	0	0	0	0	0	7	0	27	0	0	0	6	0	0	0	0	0	0
Basidiomycota;Tremellomycetes;Filobasidiales;NA;;	0	0	0	0	54	471	402	845	60	126	1136	0	130	595	255	593	96	0	192	39	304	597	395	0	195	405	117	0	97	347
Basidiomycota;Tremellomycetes;Filobasidiales;Piskurozymaceae;Solicoccozyma;	0	0	0	0	0	0	1	3	0	1	2	0	13	7	2	1	0	0	0	0	0	0	3	0	0	2	2	0	0	0
Basidiomycota;Tremellomycetes;Holtermanniales;NA;;	0	0	0	0	0	38	0	50	0	0	140	0	0	7	0	1	0	0	1	0	0	0	0	0	0	36	0	0	0	94
Basidiomycota;Tremellomycetes;NA;;NA;	0	0	0	0	0	3	65	99	0	0	58	1	33	110	0	19	0	0	7	0	27	81	8	25	0	3	0	0	2	7
Basidiomycota;Tremellomycetes;Tremellales;Bulleribasidiaceae;NA;	0	0	0	0	0	0	0	0	0	0	0	0	11	0	0	0	0	0	0	0	30	15	0	0	0	0	0	0	0	0
Basidiomycota;Tremellomycetes;Tremellales;NA;;	0	0	37	0	0	0	57	201	0	0	78	0	8	7	0	194	0	0	34	0	176	10	0	0	19	0	0	0	0	98
Blastocladiomycota;Blastocladiomycetes;Blastocladiales;Blastocladiaceae;NA;	0	0	0	0	14	33	61	179	0	0	17	0	0	0	15	104	0	0	3	0	6	56	26	0	20	73	0	0	0	0
Cercozoa;NA;;NA;;	145	309	260	56	0	118	215	249	13	0	233	0	23	125	73	147	1	478	13	100	44	108	99	91	24	134	0	0	108	51
Cercozoa;NA;;NA;Gymnophrys;	0	1	0	0	0	0	4	0	0	0	0	0	0	2	0	16	0	0	0	10	0	0	0	0	0	4	0	0	0	0
Cercozoa;NA;Cercomonadida;Cercomonadidae;Cavernomonas;	0	0	0	0	0	0	0	5	0	0	0	0	0	0	0	25	0	0	0	0	0	0	0	0	12	0	0	0	0	0
Cercozoa;NA;Cercomonadida;Cercomonadidae;Cavernomonas;Cavernomonas mira	0	9	0	0	0	0	0	0	0	0	0	0	0	0	24	0	0	0	0	0	0	0	14	33	0	0	0	0	22	0
Cercozoa;NA;Cercomonadida;Cercomonadidae;Cercomonas;	80	0	162	12	0	96	91	350	29	0	274	47	53	148	51	133	39	27	44	2	59	191	105	25	99	273	45	0	0	72
Cercozoa;NA;Cercomonadida;Cercomonadidae;Cercomonas;Cercomonas celer	73	21	33	13	0	0	0	0	0	0	0	0	0	0	0	0	0	31	0	78	0	0	0	38	0	0	0	0	9	0
Cercozoa;NA;Cercomonadida;Cercomonadidae;Cercomonas;Cercomonas effusa	0	0	0	0	0	0	0	16	11	0	6	0	0	0	0	0	0	0	0	0	0	0	0	0	0	0	0	0	0	0
Cercozoa;NA;Cercomonadida;Cercomonadidae;Cercomonas;Cercomonas longicauda	0	0	0	0	0	0	0	0	0	0	0	0	0	14	0	0	0	0	0	0	0	11	0	0	0	0	0	0	0	0
Cercozoa;NA;Cercomonadida;Cercomonadidae;Cercomonas;Cercomonas sp. Tempisque	0	0	0	0	0	0	20	0	0	0	12	0	0	0	0	0	0	0	0	0	0	0	0	0	0	8	0	0	0	0
Cercozoa;NA;Cercomonadida;Cercomonadidae;Eocercomonas;	65	8	0	1	0	5	0	6	0	0	9	0	0	0	0	0	0	0	0	0	1	0	0	33	0	25	0	0	0	0
Cercozoa;NA;Cercomonadida;Cercomonadidae;Eocercomonas;Eocercomonas echina	75	41	107	48	0	0	0	0	0	0	0	0	0	0	0	0	0	14	0	195	0	0	0	113	0	0	0	0	31	0
Cercozoa;NA;Cercomonadida;Cercomonadidae;Eocercomonas;Eocercomonas exploratorii	520	47	136	7	1	24	5	17	0	0	21	0	0	0	0	2	0	0	4	264	0	2	8	0	0	18	0	0	14	0
Cercozoa;NA;Cercomonadida;Cercomonadidae;Eocercomonas;Eocercomonas perecta	0	98	254	0	0	0	0	0	0	0	0	0	0	0	0	10	0	0	0	72	0	8	0	0	26	0	0	0	0	0
Cercozoa;NA;Cercomonadida;Cercomonadidae;NA;	129	100	232	90	0	113	63	216	0	0	314	18	41	31	17	131	35	1	94	921	3	45	1	205	47	48	12	0	1	42
Cercozoa;NA;Cercomonadida;Cercomonadidae;Neocercomonas;Neocercomonas sp.	137	0	123	36	0	7	16	25	0	0	17	0	16	24	0	29	0	20	0	123	25	30	23	34	7	48	0	0	159	0
Cercozoa;NA;Cercomonadida;Cercomonadidae;Nucleocercomonas;	10	0	2	0	0	0	7	19	0	0	9	0	0	10	0	10	0	0	0	0	0	6	6	0	5	0	0	0	0	11
Cercozoa;NA;Cercomonadida;Cercomonadidae;Paracercomonas;	1108	40	1368	337	0	0	52	20	0	0	0	16	0	3	8	9	0	823	1	1072	0	25	37	169	0	7	10	0	766	0
Cercozoa;NA;Cercomonadida;Cercomonadidae;Paracercomonas;Paracercomonas compacta	59	0	19	0	0	0	0	15	0	0	0	0	0	0	0	0	0	0	0	0	0	0	0	0	0	6	0	0	1	23
Cercozoa;NA;Cercomonadida;Cercomonadidae;Paracercomonas;Paracercomonas sp. xt181	0	0	3	0	0	4	0	0	0	0	11	0	0	1	0	0	0	0	0	0	0	3	4	0	0	3	0	0	0	0
Cercozoa;NA;Cercomonadida;Heteromitidae;NA;	11	2	25	1	0	3	0	0	0	0	0	0	0	0	0	0	10	0	7	19	0	0	0	27	0	6	0	0	0	0
Cercozoa;NA;Cercomonadida;NA;;	116	195	325	21	0	44	29	69	0	0	90	0	31	13	0	77	0	31	11	78	2	100	27	247	35	45	20	0	20	16
Cercozoa;NA;Cercomonadida;NA;NA;Metopion-like sp. (SA)	0	0	0	90	0	0	0	21	0	0	0	0	0	0	0	25	0	0	0	0	0	23	0	0	0	0	0	0	0	0
Cercozoa;NA;Euglyphida;Euglyphidae;Assulina;	0	0	0	0	0	0	23	0	0	0	0	0	0	0	0	12	0	0	0	0	0	0	0	0	0	0	0	0	0	0
Cercozoa;NA;Euglyphida;Euglyphidae;Euglypha;	0	0	0	0	0	68	1	103	0	0	54	0	0	1	29	0	0	0	0	0	15	7	22	0	1	0	12	0	0	0
Cercozoa;NA;Euglyphida;Euglyphidae;Euglypha;Euglypha rotunda	0	0	0	0	0	0	154	111	14	0	45	16	0	36	0	65	11	0	0	0	0	68	0	0	0	26	12	0	0	7
Cercozoa;NA;Euglyphida;NA;;	32	1	8	0	0	24	21	51	0	0	193	0	4	16	0	35	4	0	0	37	4	71	0	0	0	1	0	0	0	0
Cercozoa;NA;Euglyphida;Sphenoderiidae;NA;	0	0	0	0	0	8	6	3	0	0	18	0	0	8	0	0	0	0	4	0	0	7	0	0	0	0	0	0	0	0
Cercozoa;NA;Euglyphida;Sphenoderiidae;Sphenoderia;Sphenoderia pseudominuta	0	36	0	0	0	0	0	53	0	0	7	0	0	0	0	4	0	0	0	0	0	0	0	0	0	0	0	0	0	0
Cercozoa;NA;Euglyphida;Trinematidae;Trinema;	0	0	0	0	0	11	0	11	0	0	3	0	0	30	8	0	0	0	13	0	0	0	3	0	0	20	0	0	0	0
Cercozoa;NA;Euglyphida;Trinematidae;Trinema;Trinema enchelys	0	0	0	0	0	72	120	267	29	0	179	0	33	38	55	70	19	0	0	0	1	125	98	0	73	59	41	3	0	53
Cercozoa;NA;Euglyphida;Trinematidae;Trinema;Trinema lineare	0	0	0	0	0	0	0	0	0	0	0	0	0	0	0	42	0	0	0	0	0	0	0	0	8	3	0	0	0	11
Cercozoa;NA;Glissomonadida;NA;;	2	1	4	8	0	0	220	861	0	0	148	38	0	56	0	69	15	0	7	0	0	48	89	56	25	0	10	0	1	0
Cercozoa;NA;Glissomonadida;NA;Proleptomonas;Proleptomonas faecicola	82	0	133	228	0	0	0	0	0	0	84	0	9	0	1	0	0	50	0	60	0	9	0	62	0	0	0	0	15	13
Cercozoa;NA;Glissomonadida;Viridiraptoridae;Allantion;Allantion sp. CCAP 1906/1	0	26	0	0	0	21	124	362	24	0	131	144	44	47	17	53	7	0	41	81	20	2	38	63	20	1	13	0	0	0
Cercozoa;NA;Glissomonadida;Viridiraptoridae;Allapsa;Allapsa vibrans	0	0	39	11	0	0	0	0	0	0	0	0	0	0	0	0	0	6	0	0	0	0	0	0	0	0	0	0	33	0
Cercozoa;NA;Glissomonadida;Viridiraptoridae;Bodomorpha;	3	10	27	0	0	13	0	0	0	0	7	0	0	0	2	0	0	0	0	8	0	0	0	49	0	0	0	0	0	0
Cercozoa;NA;Glissomonadida;Viridiraptoridae;Bodomorpha;Bodomorpha minima	2	31	65	0	0	7	1	0	0	0	5	0	0	0	0	0	0	2	10	0	0	0	0	0	0	0	0	0	0	0
Cercozoa;NA;Glissomonadida;Viridiraptoridae;NA;	42	35	40	28	0	84	7	146	0	0	39	0	0	35	0	136	0	485	1	43	1	108	14	423	1	19	0	7	5	33
Cercozoa;NA;NA;NA;Tremula;Tremula longifila	6	0	0	0	0	8	0	37	0	0	0	3	0	0	4	6	5	0	0	0	0	0	0	0	10	15	0	0	0	3
Cercozoa;NA;Plasmodiophorida;Plasmodiophoridae;Polymyxa;Polymyxa graminis	3	0	0	0	51	97	64	25	0	6	37	8	22	340	16	572	0	0	404	0	7	74	149	0	6	4	0	0	0	0
Cercozoa;NA;Plasmodiophorida;Plasmodiophoridae;Spongospora;	0	0	0	0	0	0	0	0	0	0	0	0	0	0	0	0	20	0	26	0	0	0	0	0	0	0	0	0	0	0
Cercozoa;NA;Plasmodiophorida;Plasmodiophoridae;Spongospora;Spongospora subterranea	0	0	0	0	0	74	142	32	8	0	1987	0	17	0	0	0	12	0	7	0	0	0	0	0	33	1097	3	0	0	0
Cercozoa;NA;Plasmodiophorida;Plasmodiophoridae;Woronina;Woronina pythii	0	0	0	0	0	0	0	0	0	0	0	0	0	0	0	0	0	0	0	0	0	12	0	0	0	13	0	0	0	0
Cercozoa;NA;Spongomonadida;Spongomonadidae;Spongomonas;Spongomonas minima	0	0	0	0	0	15	6	35	0	0	37	0	2	11	0	7	0	2	5	24	0	0	0	0	1	29	0	0	0	0
Cercozoa;NA;Thaumatomonadida;NA;;	0	0	0	0	0	0	0	0	29	0	35	0	1	0	0	0	3	0	0	0	0	0	0	0	0	20	0	0	0	0
Cercozoa;NA;Thaumatomonadida;Thaumatomastigidae;Peregrinia;Peregrinia clavideferens	0	23	0	0	0	4	0	13	0	0	0	0	0	2	0	0	0	0	0	0	0	0	0	0	0	7	0	0	0	0
Cercozoa;NA;Thaumatomonadida;Thaumatomastigidae;Thaumatomonas;	0	0	0	0	0	9	15	0	9	0	12	0	0	1	0	0	0	0	0	0	0	0	0	0	0	8	7	0	0	3
Cercozoa;NA;Vampyrellida;Leptophryidae;NA;	0	3	6	0	0	10	0	11	0	0	11	0	0	0	0	4	0	0	0	0	0	0	0	0	0	7	0	0	0	0
Cercozoa;NA;Vampyrellida;NA;Thalassomyxa;Thalassomyxa sp. MVa1x	0	0	0	0	0	0	0	65	0	0	0	0	0	0	0	28	0	0	0	0	0	17	0	0	0	0	0	0	0	0
Cercozoa;Thecofilosea;Cryomonadida;NA;;	0	0	0	0	0	0	0	0	0	0	56	0	0	0	0	0	0	0	0	0	0	13	0	0	0	0	0	0	0	0
Cercozoa;Thecofilosea;Cryomonadida;Rhogostomidae;Capsellina;Capsellina sp. ATCC 50039	0	0	0	0	0	0	0	0	0	0	0	0	0	0	0	12	0	0	0	0	0	0	0	0	0	0	0	0	0	552
Cercozoa;Thecofilosea;Cryomonadida;Rhogostomidae;NA;	0	0	0	0	0	81	16	18	0	0	0	2	0	70	1	0	0	0	68	0	50	300	52	0	49	1	24	0	0	51
Cercozoa;Thecofilosea;Cryomonadida;Rhogostomidae;Rhogostoma;	0	0	0	0	0	17	5	77	0	0	11	41	1	0	0	112	0	0	14	0	0	0	0	0	0	0	0	0	0	0
Cercozoa;Thecofilosea;Cryomonadida;Rhogostomidae;Rhogostoma;Rhogostoma schuessleri	0	0	12	0	11	223	106	232	22	6	153	48	0	71	42	57	48	0	88	0	68	59	51	0	130	93	0	0	0	46
Cercozoa;Thecofilosea;NA;;NA;	0	0	0	0	0	180	0	162	0	0	23	0	57	1	0	175	0	0	0	0	0	27	0	0	0	0	0	0	0	0
Chlorophyta;Chlorophyceae;Chaetophorales;Chaetophoraceae;Coccobotrys;	0	0	0	0	0	28	0	1	0	0	13	0	0	0	0	0	0	0	0	0	0	0	0	0	0	0	0	0	0	0
Chlorophyta;Chlorophyceae;Chlamydomonadales;Actinochloridaceae;Actinochloris;Actinochloris sphaerica	0	0	0	0	0	0	0	3	0	0	0	0	0	0	0	3	0	0	0	0	25	0	0	0	0	0	0	0	0	11
Chlorophyta;Chlorophyceae;Chlamydomonadales;Chlamydomonadaceae;Chloromonas;Chloromonas actinochloris	0	0	36	0	0	0	0	0	0	0	0	0	0	0	0	0	0	9	0	0	0	0	0	0	0	0	0	0	0	0
Chlorophyta;Chlorophyceae;Chlamydomonadales;Chlamydomonadaceae;NA;	26	6	0	0	0	0	0	0	0	0	2	9	0	0	0	9	0	0	0	11	0	4	6	0	0	0	0	0	0	0
Chlorophyta;Chlorophyceae;Chlamydomonadales;NA;;	103	3427	0	14	0	6	22	39	0	0	49	0	5	0	0	17	22	2162	0	53	15	0	11	12	0	16	0	0	1	0
Chlorophyta;Chlorophyceae;NA;;NA;	0	2	0	0	0	0	0	17	0	0	0	0	0	0	11	6	0	2	0	0	12	23	116	11	23	8	0	0	0	0
Chlorophyta;Chlorophyceae;NA;NA;NA;Chlorophyceae sp. WJT71VFNP9	16	13	0	0	0	0	0	0	0	0	0	0	0	0	0	0	0	0	0	0	0	0	0	0	0	0	0	0	0	0
Chlorophyta;Chlorophyceae;Sphaeropleales;Bracteacoccaceae;Bracteacoccus;	2629	2614	239	110	0	49	9	28	0	7	40	0	0	45	66	45	0	242	10	130	18	31	57	0	36	30	0	0	0	10
Chlorophyta;Chlorophyceae;Sphaeropleales;Bracteacoccaceae;Bracteacoccus;Bracteacoccus sp. WB18	0	0	0	0	0	0	0	14	0	0	42	0	0	0	0	10	0	0	0	0	0	0	0	0	7	14	0	0	0	0
Chlorophyta;Chlorophyceae;Sphaeropleales;Dictyochloridaceae;Dictyochloris;	76	1021	12	4	0	0	0	0	0	0	0	0	0	0	0	0	0	263	0	0	0	0	0	104	0	0	0	0	0	0
Chlorophyta;Chlorophyceae;Sphaeropleales;Pseudomuriellaceae;Pseudomuriella;	0	0	0	0	0	17	0	0	0	0	11	0	0	13	85	10	0	0	0	0	0	0	22	0	0	15	0	0	0	0
Chlorophyta;Chlorophyceae;Sphaeropleales;Scenedesmaceae;NA;	0	0	0	0	0	0	22	47	0	0	0	0	0	13	37	190	0	0	0	0	0	28	18	0	0	29	0	0	0	14
Chlorophyta;NA;;NA;;	0	30	0	0	0	0	0	0	0	0	16	0	0	2	0	0	1	10	0	0	0	0	3	1	0	7	0	0	24	0
Chlorophyta;Trebouxiophyceae;Chlorellales;Chlorellaceae;NA;	82	212	6	0	0	0	0	0	0	0	0	0	0	0	0	21	0	0	0	166	0	0	0	0	0	0	0	0	10	0
Chlorophyta;Trebouxiophyceae;NA;;Chloroidium;	16	0	0	0	0	0	0	0	0	0	0	0	0	0	0	0	8	0	0	11	0	0	0	0	0	0	0	0	0	0
Chlorophyta;Trebouxiophyceae;NA;;Elliptochloris;Elliptochloris marina	0	0	7	0	0	0	0	7	0	0	23	0	0	0	0	0	4	0	0	0	0	0	0	0	0	0	0	0	0	0
Chlorophyta;Trebouxiophyceae;NA;;NA;	212	221	50	3	0	0	0	16	0	0	0	0	0	4	30	157	1	17	0	64	0	0	0	13	0	9	0	0	2	0
Chlorophyta;Trebouxiophyceae;Trebouxiales;Trebouxiaceae;Myrmecia;	3	1	0	13	0	51	167	450	37	9	160	54	150	143	70	547	17	3	36	0	41	237	110	0	99	43	9	8	0	147
Chlorophyta;Trebouxiophyceae;Trebouxiales;Trebouxiaceae;Myrmecia;Myrmecia israeliensis	162	111	11	250	0	0	0	0	0	0	0	0	0	0	0	0	0	203	0	11	0	0	0	39	0	0	0	0	0	0
Chlorophyta;Trebouxiophyceae;Trebouxiales;Trebouxiaceae;NA;	0	0	0	0	0	0	8	13	0	0	8	9	0	6	0	4	0	0	0	0	0	0	0	0	3	0	0	0	0	0
Chlorophyta;Trebouxiophyceae;Trebouxiales;Trebouxiaceae;Parietochloris;	0	0	0	0	0	11	0	33	0	0	8	0	0	9	0	4	0	0	0	56	0	0	15	67	0	27	0	0	0	0
Chlorophyta;Trebouxiophyceae;Trebouxiales;Trebouxiaceae;Trebouxia;	0	0	0	0	0	1	0	37	0	0	74	0	47	10	15	0	0	0	11	0	16	0	161	0	46	10	0	0	0	11
Chytridiomycota;Chytridiomycetes;NA;;NA;	3	0	0	0	0	0	45	15	0	0	0	0	12	0	0	29	22	4	0	0	0	0	0	0	12	0	0	0	0	32
Chytridiomycota;Chytridiomycetes;Rhizophlyctidales;Rhizophlyctidaceae;Rhizophlyctis;Rhizophlyctis rosea	0	0	0	0	0	0	0	0	0	0	0	0	24	1	25	53	0	0	22	0	0	43	0	0	9	0	0	0	0	2
Chytridiomycota;Monoblepharidomycetes;Monoblepharidales;Monoblepharidaceae;Monoblepharis;Monoblepharis macrandra	0	0	0	0	0	0	0	0	0	0	0	0	0	24	0	2	0	0	0	0	0	0	0	0	0	0	0	0	0	0
Chytridiomycota;Monoblepharidomycetes;Monoblepharidales;NA;;	0	0	0	0	0	0	0	0	0	0	9	0	0	1	0	17	0	0	0	0	0	0	0	0	0	0	0	0	0	1
Ciliophora;Colpodea;Bryometopida;Bryometopidae;Bryometopus;Bryometopus sphagni	0	0	0	0	0	0	0	28	0	0	0	0	0	40	0	17	0	0	0	0	0	0	0	0	0	9	4	0	0	0
Ciliophora;Colpodea;Bryometopida;Kreyellidae;Microdiaphanosoma;Microdiaphanosoma arcuatum	2178	636	577	219	0	0	0	49	0	0	0	0	0	0	0	0	0	483	0	913	0	0	0	672	0	0	0	0	405	0
Ciliophora;Colpodea;Bursariomorphida;Bursariidae;Bursaria;	0	0	0	0	0	7	0	53	0	0	0	0	0	0	0	0	0	0	0	0	0	0	0	0	0	0	0	0	0	0
Ciliophora;Colpodea;Colpodida;Colpodidae;Bresslaua;Bresslaua vorax	0	0	0	0	0	144	38	57	0	0	119	51	0	0	78	285	0	0	3	0	53	0	0	0	175	0	0	0	0	96
Ciliophora;Colpodea;Colpodida;Colpodidae;Colpoda;	0	535	142	22	0	33	16	0	0	0	0	0	0	0	0	11	0	1760	4	8	0	0	45	31	109	0	0	0	1906	0
Ciliophora;Colpodea;Colpodida;Colpodidae;Colpoda;Colpoda inflata	0	0	1	0	0	0	0	0	0	0	0	0	0	1	0	0	0	0	0	118	0	0	40	0	1	0	0	0	0	0
Ciliophora;Colpodea;Colpodida;Colpodidae;Colpoda;Colpoda maupasi	0	0	0	0	0	0	0	0	0	0	26	0	0	0	49	0	0	0	0	0	77	59	0	0	102	198	0	0	0	46
Ciliophora;Colpodea;Colpodida;Colpodidae;Colpoda;Colpoda steinii	26	0	1	0	0	18	0	13	0	0	17	0	2	0	0	8	0	0	0	0	0	23	1	48	8	18	0	0	16	12
Ciliophora;Colpodea;Colpodida;Colpodidae;Exocolpoda;Exocolpoda augustini	0	0	0	0	0	0	0	0	0	0	0	0	0	77	0	3	0	0	0	0	0	30	54	0	1	0	0	0	0	0
Ciliophora;Colpodea;Colpodida;Colpodidae;NA;	0	0	1182	0	0	33	0	92	0	0	0	0	74	30	0	23	0	0	4	0	7	68	0	0	1	0	0	0	0	0
Ciliophora;Colpodea;Colpodida;NA;;	0	0	10	0	0	184	0	183	0	0	107	0	0	112	0	102	0	11	169	0	2	81	152	12	107	40	0	0	1	1
Ciliophora;Colpodea;Cyrtolophosidida;Cyrtolophosididae;Cyrtolophosis;Cyrtolophosis mucicola	11	0	0	3	0	0	0	0	0	0	0	0	0	0	0	0	0	3	0	0	0	0	0	2	0	0	0	0	3	0
Ciliophora;Colpodea;Cyrtolophosidida;Platyophryidae;Platyophrya;Platyophrya vorax	0	0	0	0	0	0	0	12	0	0	0	0	0	0	0	0	0	2	1	0	0	16	0	0	0	38	0	0	1	0
Ciliophora;Colpodea;Grossglockneriida;Grossglockneriidae;Pseudoplatyophrya;Pseudoplatyophrya nana	28	0	0	34	0	44	0	32	0	0	0	0	22	49	0	76	0	78	76	103	23	0	81	0	3	0	0	0	162	5
Ciliophora;Colpodea;NA;;NA;	830	52	704	50	3	67	49	200	47	0	196	0	17	148	13	125	66	225	10	85	20	198	25	2099	121	127	0	0	386	49
Ciliophora;Heterotrichea;Heterotrichida;Blepharismidae;Blepharisma;	1954	532	5335	18	0	10	0	8	0	0	23	0	0	0	3	6	0	755	0	1830	0	7	5	1064	0	17	0	0	412	0
Ciliophora;Heterotrichea;Heterotrichida;NA;Phacodinium;Phacodinium metchnikoffi	0	0	0	0	0	0	2	0	0	0	12	0	0	20	0	20	0	0	0	0	0	0	0	0	0	13	0	0	0	0
Ciliophora;Karyorelictea;Protostomatida;Kentrophoridae;Kentrophoros;	0	0	0	0	0	0	0	0	5	0	0	0	0	0	0	0	0	0	0	2	16	0	0	1	7	0	0	0	1	0
Ciliophora;Litostomatea;Haptorida;NA;;	41	30	0	0	0	72	45	272	24	0	173	0	9	161	6	86	2	9	26	7	1	31	20	15	9	105	0	0	0	4
Ciliophora;Litostomatea;Haptorida;Pseudoholophryidae;Paraenchelys;Paraenchelys terricola	0	0	0	0	0	0	0	76	0	0	1	0	0	0	0	0	0	0	0	0	0	40	0	0	0	2	0	0	0	0
Ciliophora;Litostomatea;Haptorida;Spathidiidae;Spathidium;	0	0	0	0	0	0	7	69	0	0	28	0	0	0	11	0	0	0	0	0	0	10	0	0	0	0	0	0	0	0
Ciliophora;Litostomatea;NA;;NA;	0	0	0	0	0	20	2	20	0	0	28	0	0	14	0	37	9	0	0	0	0	69	0	0	0	33	0	0	0	4
Ciliophora;Litostomatea;Pleurostomatida;Litonotidae;Loxophyllum;	0	0	0	0	0	0	0	2	0	0	1	0	0	33	0	0	0	0	0	0	0	0	0	0	0	0	0	0	0	0
Ciliophora;Litostomatea;Pleurostomatida;NA;;	0	0	0	0	0	0	0	0	0	0	0	0	0	0	0	21	0	0	0	0	0	0	0	0	3	0	0	0	0	0
Ciliophora;NA;;NA;;	0	1	17	0	0	27	0	52	15	0	8	9	0	4	5	20	0	0	0	2429	3	17	8	1	13	23	6	0	0	3
Ciliophora;Nassophorea;Nassulida;Nassulidae;NA;	0	0	0	0	0	8	0	0	0	0	0	0	0	0	0	0	0	0	0	0	0	14	0	0	0	0	0	0	0	0
Ciliophora;Oligohymenophorea;NA;;NA;	0	4	0	0	0	4	3	31	0	0	15	0	0	9	0	20	0	2	2	1	0	20	0	0	0	0	0	0	0	0
Ciliophora;Oligohymenophorea;Philasterida;NA;;	0	0	0	0	0	61	36	4	0	40	0	0	0	69	29	67	0	0	12	0	0	21	64	0	42	0	0	0	0	23
Ciliophora;Oligohymenophorea;Philasterida;Uronematidae;Homalogastra;Homalogastra setosa	0	0	0	0	0	1	0	21	0	0	28	0	0	10	0	15	0	0	1	0	0	0	3	0	0	0	0	0	0	0
Ciliophora;Oligohymenophorea;Sessilida;NA;;	0	0	0	0	0	10	0	0	0	0	4	0	0	13	0	6	0	0	5	0	0	0	0	0	0	2	0	0	0	3
Ciliophora;Oligohymenophorea;Sessilida;Vaginicolidae;NA;	0	0	0	0	0	0	0	0	0	0	0	0	0	47	6	20	0	0	0	0	0	0	0	0	0	0	0	0	0	0
Ciliophora;Oligohymenophorea;Sessilida;Vaginicolidae;Vaginicola;Vaginicola sp. NMW-2014	0	0	0	0	0	0	0	0	0	0	0	0	0	27	0	25	0	0	0	0	0	0	0	0	0	0	0	0	0	0
Ciliophora;Oligohymenophorea;Sessilida;Vorticellidae;NA;	0	0	0	0	0	18	0	124	0	0	48	0	0	0	0	38	0	0	0	0	0	16	0	0	0	0	0	0	0	0
Ciliophora;Oligohymenophorea;Sessilida;Vorticellidae;Vorticella;Vorticella sp. 1 PS-2013	0	0	0	0	0	8	0	0	0	0	0	0	0	0	0	31	0	0	0	0	0	0	0	0	0	0	0	0	0	0
Ciliophora;Oligohymenophorea;Sessilida;Vorticellidae;Vorticella;Vorticella sp. ZL-2018a	0	0	0	0	0	33	5	0	0	0	0	0	0	0	9	0	0	0	16	0	0	0	19	0	3	14	0	0	0	11
Ciliophora;Phyllopharyngea;Chlamydodontida;Chilodonellidae;NA;	0	0	0	0	0	82	0	31	0	0	0	0	0	0	0	31	0	0	1	0	0	0	0	0	0	0	0	0	0	0
Ciliophora;Phyllopharyngea;Chlamydodontida;Chilodonellidae;Pseudochilodonopsis;	0	0	0	0	0	0	0	0	0	0	0	0	0	0	0	42	0	0	0	0	17	0	0	0	0	0	0	0	0	0
Ciliophora;Spirotrichea;Euplotida;Euplotidae;Euplotes;	0	0	0	0	0	0	0	0	0	0	0	0	0	9	0	0	0	0	0	0	0	0	0	0	0	14	0	0	0	0
Ciliophora;Spirotrichea;Euplotida;Euplotidae;NA;	0	0	0	0	0	6	0	0	0	0	0	0	0	7	0	0	0	0	9	0	0	0	0	0	0	0	0	0	0	0
Ciliophora;Spirotrichea;NA;;NA;	0	24	429	0	5	365	81	1086	13	27	472	63	50	498	0	459	49	0	162	22	138	418	57	0	303	428	71	0	276	107
Ciliophora;Spirotrichea;Sporadotrichida;Gonostomatidae;Gonostomum;	0	0	0	0	0	13	15	0	0	0	0	0	2	13	0	0	0	0	7	116	0	0	1	0	0	0	0	0	0	0
Ciliophora;Spirotrichea;Sporadotrichida;Gonostomatidae;Gonostomum;Gonostomum sinicum	0	0	0	0	0	0	0	63	0	0	91	0	0	0	0	0	0	0	0	0	0	0	0	0	0	0	0	0	0	45
Ciliophora;Spirotrichea;Sporadotrichida;Halteriidae;Halteria;Halteria grandinella	0	0	0	0	0	2	0	1	0	0	0	0	0	0	0	48	0	0	0	0	0	0	0	0	0	0	0	0	0	0
Ciliophora;Spirotrichea;Sporadotrichida;NA;;	0	0	0	0	0	430	0	12	23	21	69	0	27	1	69	116	25	0	70	0	29	58	81	0	92	98	19	0	0	0
Ciliophora;Spirotrichea;Sporadotrichida;Oxytrichidae;Hemiurosomoida;Hemiurosomoida longa	0	1677	0	0	0	0	0	0	0	0	0	0	0	0	0	0	0	0	0	0	0	0	0	23	0	0	0	0	0	0
Ciliophora;Spirotrichea;Sporadotrichida;Oxytrichidae;NA;	0	21	0	0	0	54	0	74	0	0	30	0	0	1	8	39	0	0	0	0	0	23	38	0	0	41	0	0	0	0
Ciliophora;Spirotrichea;Sporadotrichida;Oxytrichidae;Oxytricha;	0	0	0	0	0	0	0	0	0	0	0	0	0	15	0	0	0	0	0	0	0	12	0	0	0	0	0	0	0	0
Ciliophora;Spirotrichea;Sporadotrichida;Oxytrichidae;Pseudogastrostyla;Pseudogastrostyla sp. YH-2018a	0	0	0	0	0	0	0	0	0	0	0	0	0	23	0	4	0	0	0	0	0	0	0	0	0	0	0	0	0	0
Ciliophora;Spirotrichea;Sporadotrichida;Oxytrichidae;Sterkiella;	0	0	0	0	0	34	0	0	0	0	0	0	0	16	0	0	0	0	0	0	0	0	0	0	0	39	0	0	0	37
Ciliophora;Spirotrichea;Urostylida;Holostichidae;Anteholosticha;Anteholosticha monilata	0	0	0	18	0	32	0	0	0	0	0	0	0	0	0	0	0	0	0	0	0	0	0	0	0	0	0	0	0	0
Ciliophora;Spirotrichea;Urostylida;NA;;	0	0	0	0	0	2	0	204	0	0	55	13	0	2	0	50	0	0	0	0	0	4	0	0	12	65	2	0	0	0
Ciliophora;Spirotrichea;Urostylida;Pseudokeronopsidae;Apokeronopsis;Apokeronopsis wrighti	0	0	0	0	0	0	0	0	0	0	12	0	0	14	0	0	0	0	0	0	0	0	0	0	0	1	0	0	0	0
Ciliophora;Spirotrichea;Urostylida;Urostylidae;Holostichides;	0	0	0	0	0	0	0	33	0	0	0	0	0	22	0	35	0	0	0	0	0	0	0	0	0	17	0	0	0	0
Ciliophora;Spirotrichea;Urostylida;Urostylidae;NA;	0	0	0	0	0	0	0	0	0	0	0	0	0	0	0	7	0	0	0	0	0	7	11	0	0	0	0	0	0	0
Cryptophyta;NA;Cryptomonadales;Goniomonadaceae;Goniomonas;	0	0	0	0	0	4	4	0	0	0	5	0	0	6	0	0	0	0	0	0	0	0	0	0	0	11	0	0	0	0
Cryptophyta;NA;Cryptomonadales;Goniomonadaceae;Goniomonas;Goniomonas avonlea	0	0	0	0	0	0	0	0	0	0	0	0	0	0	0	33	0	0	0	0	0	16	0	0	0	0	0	0	0	0
Cryptophyta;NA;Cryptomonadales;Goniomonadaceae;Goniomonas;Goniomonas sp. SH-3	0	0	0	0	0	10	47	45	0	0	65	0	30	18	7	24	0	0	0	0	6	90	7	0	0	15	2	0	0	39
Cryptophyta;NA;Cryptomonadales;Goniomonadaceae;Goniomonas;Goniomonas sp. SH-8	0	0	0	0	0	0	0	6	0	0	12	0	0	0	0	12	0	0	0	0	0	0	0	0	0	0	0	0	0	0
Cryptophyta;NA;Pyrenomonadales;Chroomonadaceae;Chroomonas;Chroomonas sp.	45	0	0	15	0	0	0	0	0	0	0	0	0	0	0	0	0	0	0	0	0	0	0	0	0	0	0	0	0	0
Euglenida;NA;Euglenales;Euglenaceae;Euglena;	0	0	0	0	0	0	0	34	0	0	0	0	0	28	0	0	0	0	0	0	0	0	0	0	0	0	0	0	0	0
Hemimastigophora;NA;NA;Spironemidae;Hemimastix;Hemimastix kukwesjijk	547	39	110	62	0	0	0	0	0	0	5	0	0	0	0	0	0	432	0	674	0	0	0	55	0	2	0	0	34	0
Mucoromycota;Glomeromycetes;Glomerales;Claroideoglomeraceae;Claroideoglomus;	0	0	0	0	0	0	52	0	0	0	0	0	0	0	0	0	0	0	0	0	0	0	34	0	0	0	0	0	0	0
Mucoromycota;Glomeromycetes;Glomerales;Glomeraceae;NA;	0	0	0	0	0	5	7	19	0	0	27	0	0	0	0	0	24	0	0	0	29	0	0	3	0	0	0	0	0	0
Mucoromycota;Mortierellomycetes;Mortierellales;Mortierellaceae;Mortierella;	18	0	1	0	0	122	0	1	16	0	202	592	0	13	2	631	47	0	8	2	0	57	50	0	18	18	0	0	0	249
Mucoromycota;Mortierellomycetes;Mortierellales;Mortierellaceae;Mortierella;Mortierella verticillata	1	0	17	0	0	0	0	0	0	0	0	0	0	0	0	0	0	0	0	4	0	0	0	0	0	0	0	0	0	0
Mucoromycota;Mucoromycetes;Mucorales;Cunninghamellaceae;Cunninghamella;Cunninghamella bertholletiae	0	0	0	0	0	0	0	0	0	0	0	5	0	5	0	0	0	0	0	0	0	0	0	0	29	0	0	0	0	0
Mucoromycota;Mucoromycetes;Mucorales;Lichtheimiaceae;Thermomucor;Thermomucor indicae-seudaticae	13	0	0	0	0	0	0	0	0	0	0	0	0	0	0	0	0	1	0	6	0	0	0	0	0	0	0	0	0	0
Mucoromycota;Mucoromycetes;Mucorales;Mucoraceae;Mucor;	2792	655	4321	155	0	0	65	0	0	0	96	0	0	0	0	4	1	853	0	2701	0	0	32	1948	0	0	0	0	390	118
Mucoromycota;Mucoromycetes;Mucorales;NA;;	0	0	1	0	0	18	0	0	2	0	0	0	2	0	26	0	0	1	73	0	0	31	0	0	0	6	0	0	0	0
Mucoromycota;NA;Calcarisporiellales;Calcarisporiellaceae;Calcarisporiella;	0	0	0	0	0	0	0	0	0	0	12	0	0	0	0	0	0	0	0	0	0	0	10	0	0	0	0	0	0	0
Mucoromycota;Umbelopsidomycetes;Umbelopsidales;Umbelopsidaceae;NA;	10	0	0	0	0	0	0	0	0	0	0	0	0	0	0	0	0	0	0	0	0	0	0	11	0	0	0	0	0	0
Mucoromycota;Umbelopsidomycetes;Umbelopsidales;Umbelopsidaceae;Umbelopsis;	29	0	0	0	0	0	47	117	0	0	216	85	3	0	0	25	9	0	0	0	31	13	0	0	2	0	3	0	0	92
Mucoromycota;Umbelopsidomycetes;Umbelopsidales;Umbelopsidaceae;Umbelopsis;Umbelopsis ramanniana	43	30	32	0	0	0	0	0	0	0	0	0	0	0	0	0	0	10	0	29	0	0	0	17	0	0	0	0	0	0
NA;;Arcellinida;Cryptodifflugiidae;Cryptodifflugia;	0	0	0	0	0	9	0	22	0	0	0	0	0	1	0	0	0	0	0	0	0	16	0	0	0	13	0	0	0	0
NA;;Choanoflagellida;NA;;	0	1	0	0	0	4	2	22	0	0	32	0	22	0	0	18	0	0	14	0	0	0	4	0	0	2	0	0	1	24
NA;;Choanoflagellida;Salpingoecidae;Monosiga;Monosiga ovata	445	1704	916	1308	0	0	0	0	0	0	0	0	0	1	12	27	0	312	0	1694	0	0	0	3716	0	0	0	0	1084	0
NA;;Choanoflagellida;Salpingoecidae;NA;	0	0	0	0	0	18	0	0	0	0	32	0	5	1	4	3	0	0	3	0	0	18	0	0	0	5	9	0	0	1
NA;;Kinetoplastida;Bodonidae;Bodo;	0	0	0	0	0	0	0	0	0	0	0	0	0	0	0	0	0	0	0	18	0	13	0	0	0	0	0	0	0	0
NA;;Kinetoplastida;Bodonidae;Bodo;Bodo saltans	16	4	0	0	0	0	0	0	0	0	0	0	0	0	0	0	0	0	0	0	0	0	0	0	0	0	0	0	0	0
NA;;Kinetoplastida;Bodonidae;Neobodo;Neobodo designis	65	41	53	459	0	0	0	0	0	0	9	0	0	0	0	0	0	26	0	110	0	0	0	87	0	7	0	0	114	0
NA;;Leptomyxida;Leptomyxidae;Leptomyxa;Leptomyxa reticulata	0	0	0	0	0	10	1	16	0	0	2	0	0	8	0	0	0	0	0	0	0	0	0	0	0	1	0	0	0	0
NA;;Longamoebia;Acanthamoebidae;Acanthamoeba;	0	0	1	0	0	6	0	1	0	0	9	0	0	0	0	17	0	0	0	0	0	34	25	0	43	0	0	0	0	14
NA;;Longamoebia;Acanthamoebidae;Luapeleamoeba;Luapeleamoeba arachisporum	44	12	59	42	0	0	4	7	0	0	0	0	0	2	0	9	0	43	0	22	0	16	0	206	0	0	0	0	18	0
NA;;Longamoebia;Acanthamoebidae;Protacanthamoeba;	111	8	165	20	0	0	0	0	0	0	3	0	0	0	0	0	0	81	0	65	0	0	0	74	0	0	0	0	27	0
NA;;Longamoebia;Balamuthiidae;Balamuthia;Balamuthia mandrillaris	0	0	31	0	0	0	43	34	0	0	16	0	6	0	7	148	0	0	5	0	0	10	63	14	0	0	0	0	0	28
NA;;Longamoebia;Thecamoebida;Stenamoeba;	0	0	0	0	0	0	0	0	0	0	0	0	0	0	0	0	0	0	0	11	0	0	0	16	0	0	0	0	8	0
NA;;NA;;NA;	1711	613	3009	233	0	296	571	979	31	0	1611	90	409	180	184	1376	76	1219	224	3064	45	502	407	3869	172	253	46	7	437	888
NA;;NA;Apusomonadidae;Apusomonas;Apusomonas proboscidea	2	0	0	0	0	19	0	11	0	0	24	0	0	3	0	22	0	0	11	3	0	18	5	0	4	6	0	0	0	0
NA;;NA;Echinamoebidae;Filamoeba;	167	14	349	66	0	4	3	13	2	0	25	0	0	5	0	14	0	21	8	51	0	53	40	76	3	20	2	0	12	0
NA;;NA;Hartmannellidae;NA;	0	0	0	0	0	4	0	9	0	0	8	0	11	0	9	0	4	0	10	0	0	17	0	0	5	0	0	0	0	14
NA;;NA;Hartmannellidae;Saccamoeba;	0	3	0	0	0	0	7	3	0	0	6	0	0	4	0	8	0	0	0	0	0	13	0	0	0	0	0	0	0	0
NA;;NA;Hartmannellidae;Vermamoeba;Vermamoeba vermiformis	18	19	5	14	0	0	0	0	0	0	0	0	0	0	0	22	0	46	0	0	0	0	16	0	0	0	0	0	0	0
NA;;NA;Nucleariidae;Nuclearia;	0	0	0	0	0	0	0	31	0	0	2	0	7	0	0	0	0	0	0	0	0	0	0	0	4	0	0	0	0	0
NA;;NA;Paramoebidae;Korotnevella;Korotnevella pelagolacustris	10	0	11	0	0	0	0	0	0	0	0	0	0	0	0	0	0	0	0	0	0	0	0	0	0	0	0	0	0	0
NA;;NA;Vannellidae;NA;	0	5	0	27	0	0	0	18	0	0	0	0	13	0	0	0	0	104	0	51	0	1	0	102	0	0	0	0	0	26
NA;;NA;Vannellidae;Vannella;	109	23	231	7	0	0	0	0	0	0	7	0	0	0	0	1	0	108	0	7	3	0	0	10	0	4	0	0	0	0
NA;;NA;Vannellidae;Vannella;Vannella epipetala	0	0	0	0	0	0	0	17	0	0	3	0	0	0	0	0	0	0	0	0	0	5	0	0	0	0	0	0	0	0
NA;;Physariida;Didymiaceae;NA;	0	0	0	0	0	0	0	0	0	0	0	0	0	0	5	0	0	0	0	0	0	0	5	0	16	0	0	0	0	8
NA;;Physariida;NA;;	0	0	0	0	0	0	0	0	0	0	0	9	3	0	0	0	0	0	0	0	0	0	0	0	18	0	0	0	0	0
NA;;Protosteliales;NA;;	14	31	0	0	0	19	10	41	0	0	14	0	0	11	2	3	0	0	0	25	0	24	0	0	0	0	3	0	0	0
NA;;Protosteliales;Protosteliaceae;NA;	0	0	1	0	0	0	0	41	0	0	0	0	0	0	11	45	0	0	0	0	0	38	0	0	0	9	0	0	0	0
NA;Chrysophyceae;Chromulinales;Chromulinaceae;NA;	7	0	0	0	0	28	0	0	0	0	7	0	0	0	0	29	0	0	12	0	0	31	0	0	0	16	0	0	0	0
NA;Chrysophyceae;Chromulinales;Chromulinaceae;Spumella;	1	0	0	0	0	20	0	6	0	0	47	0	0	0	0	0	0	0	0	0	0	0	0	0	0	1	0	0	0	0
NA;Chrysophyceae;Chromulinales;Chromulinaceae;Spumella;Spumella sp. TGS1	0	16	155	0	0	0	0	0	0	0	0	0	0	0	0	0	0	0	0	23	0	0	0	0	0	0	0	0	83	0
NA;Chrysophyceae;Chromulinales;Chromulinaceae;Uroglena;Uroglena sp. CCMP2768	1	0	0	0	0	0	0	41	0	0	0	0	0	6	0	0	0	0	0	0	0	0	0	0	0	0	0	0	0	0
NA;Chrysophyceae;Chromulinales;NA;;	465	0	394	144	0	0	0	24	0	0	0	0	0	6	4	77	0	43	0	969	12	9	8	303	0	0	0	0	0	0
NA;Chrysophyceae;NA;;NA;	2550	28	118	22	0	40	43	466	0	0	69	95	15	32	0	146	30	41	14	53	24	69	21	518	47	69	16	0	0	36
NA;Chrysophyceae;NA;NA;NA;Spumella-like flagellate JBC22	641	0	4	0	0	0	0	0	0	0	0	0	0	0	0	0	0	0	0	0	0	0	0	0	0	0	0	0	6	0
NA;Dinophyceae;NA;;NA;	0	0	0	4	0	55	7	70	0	0	42	0	0	31	6	14	0	0	36	0	1	7	4	0	9	6	3	0	0	0
NA;Dinophyceae;Prorocentrales;Prorocentraceae;Exuviaella;Exuviaella pusilla	0	1	1	0	0	0	0	2	0	0	8	0	0	0	0	10	0	0	0	0	0	6	0	0	0	3	0	0	1	0
NA;Dinophyceae;Syndiniales;Amoebophryaceae;Amoebophrya;Amoebophrya sp.	0	0	1	0	0	0	0	0	0	0	16	0	0	0	0	13	0	0	0	0	0	0	0	0	0	0	0	0	0	0
NA;Eustigmatophyceae;Eustigmatales;Eustigmataceae;NA;	12	0	2	0	0	5	0	0	0	0	25	0	0	0	4	3	3	0	0	0	0	14	0	0	0	3	0	0	0	0
NA;Glaucocystophyceae;Glaucocystales;Glaucocystaceae;Glaucocystis;Glaucocystis nostochinearum	0	0	0	0	0	0	0	0	0	0	0	0	0	0	0	0	0	23	0	0	0	0	5	0	0	0	0	0	0	0
NA;Heterolobosea;NA;;NA;	0	0	0	0	0	13	3	37	0	0	15	0	11	14	6	27	4	0	0	0	0	21	19	0	17	15	0	0	0	7
NA;Heterolobosea;NA;;Singhamoeba;	0	0	0	0	0	0	0	2	0	0	2	0	3	0	0	0	0	0	0	0	0	3	11	0	0	0	0	0	0	5
NA;Heterolobosea;Schizopyrenida;Vahlkampfiidae;Paravahlkampfia;	0	0	0	0	0	2	2	1	0	0	5	0	2	0	0	0	0	0	0	0	0	3	13	0	0	10	0	0	0	0
NA;Hyphochytriomycetes;NA;Hyphochytriaceae;Hyphochytrium;Hyphochytrium catenoides	15	99	0	40	0	32	50	249	31	0	49	0	28	0	22	18	7	0	10	0	0	79	21	16	1	0	0	0	20	13
NA;Hyphochytriomycetes;NA;Rhizidiomycetaceae;Rhizidiomyces;Rhizidiomyces apophysatus	0	0	0	0	0	1	0	0	0	0	1	0	0	0	0	9	0	0	0	0	0	25	2	0	0	0	0	0	0	0
NA;Ichthyosporea;Dermocystida;NA;;	0	25	0	20	0	0	0	0	0	0	2	0	0	1	0	15	0	23	0	0	0	0	0	40	0	0	0	0	4	0
NA;Ichthyosporea;Ichthyophonida;NA;Anurofeca;	0	0	0	0	0	0	0	0	0	0	0	29	0	17	0	25	0	0	0	0	0	0	0	0	0	0	0	0	0	0
NA;Ichthyosporea;Ichthyophonida;NA;Anurofeca;Anurofeca sp. LAH-2003	21	0	0	7	0	0	0	52	0	0	0	0	0	0	0	0	0	0	0	0	0	0	0	0	0	0	0	0	0	0
NA;Labyrinthulomycetes;NA;NA;Sorodiplophrys;Sorodiplophrys stercorea	4	0	53	0	0	0	0	13	0	3	2	0	9	0	4	6	0	3	0	0	0	21	0	0	0	4	0	0	0	1
NA;Labyrinthulomycetes;NA;Thraustochytriaceae;Ulkenia;	0	0	0	0	0	0	0	9	0	0	39	0	0	0	0	0	0	0	0	0	0	0	0	0	0	2	0	0	0	0
NA;NA;Bicosoecida;Bicosoecidae;Bicosoeca;Bicosoeca petiolata	6	311	2526	1962	0	4	0	34	0	0	5	0	0	0	0	0	0	2155	0	3664	0	0	0	3727	0	0	0	0	1063	0
NA;NA;Bicosoecida;NA;Paramonas;Paramonas globosa	0	0	0	0	0	0	0	11	0	0	0	0	0	0	0	8	0	0	3	0	0	6	16	0	0	0	0	0	0	0
NA;NA;Choanoflagellida;Acanthoecidae;Acanthoeca;Acanthoeca sp. SIOpierAcanth1	0	0	0	0	0	3	0	0	0	0	48	0	0	0	0	0	0	0	0	0	0	0	0	0	0	10	0	0	0	0
NA;NA;Choanoflagellida;Salpingoecidae;Hartaetosiga;Hartaetosiga gracilis	0	0	0	0	0	0	0	33	0	0	0	0	0	0	0	15	0	0	0	0	0	0	0	0	0	0	0	0	0	0
NA;NA;Choanoflagellida;Salpingoecidae;Sphaeroeca;Sphaeroeca volvox	0	0	0	0	0	0	0	12	0	0	0	0	0	0	0	35	0	0	0	0	0	0	0	0	0	0	0	0	0	0
NA;NA;Kinetoplastida;Bodonidae;Neobodo;Neobodo designis	0	0	0	0	0	7	14	12	0	0	12	0	4	17	0	15	0	0	3	0	0	0	11	0	4	0	0	0	0	11
NA;NA;Kinetoplastida;Bodonidae;Rhynchobodo;Rhynchobodo sp. Sourhope	0	0	0	0	0	0	0	0	0	0	6	0	0	11	0	15	0	0	0	0	0	0	0	0	0	0	0	0	0	0
NA;NA;Leptomyxida;Leptomyxidae;Leptomyxa;Leptomyxa reticulata	0	0	0	0	0	0	16	5	0	0	101	49	48	3	0	8	19	0	2	0	0	19	5	0	11	29	7	0	0	25
NA;NA;Longamoebia;Acanthamoebidae;Acanthamoeba;Acanthamoeba micheli	3	0	67	0	0	0	0	0	0	0	0	0	0	0	0	0	0	0	0	0	0	0	0	0	0	0	0	0	0	0
NA;NA;Longamoebia;Thecamoebida;Stenamoeba;Stenamoeba limacina	22	0	60	19	0	0	0	3	0	0	0	0	0	0	0	8	0	35	0	19	0	7	0	14	0	0	0	0	5	0
NA;NA;NA;Acanthocystidae;Pterocystis;Pterocystis sp. JJP-2003	0	0	12	81	0	0	0	14	0	0	0	11	0	0	0	37	0	236	4	4	0	0	0	0	0	0	0	0	0	6
NA;NA;NA;Apusomonadidae;Amastigomonas;Amastigomonas mutabilis	0	0	23	0	0	0	0	0	0	0	0	0	0	0	0	0	0	0	0	3	0	0	0	0	0	0	0	0	0	0
NA;NA;NA;Colpodellidae;Colpodella;Colpodella edax	0	0	0	0	0	17	0	0	0	0	5	0	0	0	0	29	0	0	3	0	0	5	7	0	0	0	0	0	0	0
NA;NA;NA;Echinamoebidae;Echinamoeba;Echinamoeba exundans	0	0	0	0	0	8	0	6	0	0	52	0	2	6	0	0	0	0	5	0	0	9	8	0	1	7	0	0	0	9
NA;NA;NA;Paramoebidae;Korotnevella;Korotnevella stella	0	4	131	0	0	0	0	0	0	0	0	0	0	0	0	0	0	49	0	33	0	0	0	271	0	0	0	0	14	0
NA;NA;NA;Vannellidae;Vannella;Vannella sp. ACN1	49	85	201	0	0	0	0	0	0	0	0	14	0	2	0	0	0	3	0	0	0	0	0	0	0	0	0	0	0	0
NA;NA;NA;Vannellidae;Vannella;Vannella sp. S98M54F	12	0	42	0	0	0	0	0	0	0	0	0	0	0	0	0	0	0	0	98	0	0	0	0	0	0	0	0	40	0
NA;NA;Protosteliales;Cavosteliaceae;NA;Cavosteliaceae sp. M71	0	156	0	0	0	0	0	3	0	0	3	0	0	0	0	0	0	25	0	8	0	0	0	0	0	0	0	0	5	0
NA;NA;Protosteliales;Protosteliaceae;Schizoplasmodium;Schizoplasmodium cavostelioides	0	0	19	12	4	0	90	40	6	0	5	0	12	0	3	0	0	0	0	2	0	0	3	4	7	0	2	0	0	5
NA;NA;Protosteliales;Protosteliaceae;Schoutedamoeba;Schoutedamoeba minuta	0	35	211	0	0	0	0	0	0	0	0	0	0	0	0	0	0	10	0	322	0	0	0	9	0	0	0	0	0	0
NA;NA;Stemonitida;Stemonitidae;Lamproderma;Lamproderma sp. SAPA:100012	0	0	0	0	0	0	0	6	0	0	0	0	0	0	0	0	0	0	0	0	0	4	0	0	0	17	0	0	0	7
NA;Oomycetes;NA;;NA;	0	0	1	0	0	0	13	26	71	0	10	0	6	27	0	38	0	0	0	0	0	38	0	0	17	13	0	0	0	1
NA;Oomycetes;Peronosporales;Peronosporaceae;NA;	0	0	0	0	0	0	0	0	0	0	30	0	0	0	37	0	0	0	0	0	0	26	0	0	0	0	0	0	0	0
NA;Oomycetes;Pythiales;Pythiaceae;NA;	0	2332	0	0	0	0	0	0	0	0	0	0	0	41	0	39	0	0	0	0	0	29	0	5064	0	0	0	0	1139	25
NA;Oomycetes;Pythiales;Pythiaceae;Pythium;	776	1	2496	18	0	361	31	108	0	5	97	0	13	16	0	109	103	123	28	0	16	424	38	0	0	24	6	0	0	0
NA;Phaeophyceae;NA;NA;Asterocladon;Asterocladon lobatum	68	44	373	0	0	0	0	0	0	0	0	0	0	0	0	0	0	142	0	84	0	0	0	68	0	0	0	0	0	0
NA;Synurophyceae;Synurales;Mallomonadaceae;NA;	66	13	38	28	0	0	0	0	0	0	0	0	0	0	0	0	0	27	0	13	0	0	0	13	0	0	0	0	1	0
NA;Synurophyceae;Synurales;Mallomonadaceae;Synura;	1	0	0	0	0	0	0	0	0	0	0	0	0	0	0	0	0	62	0	24	0	0	0	111	0	0	0	0	22	0
NA;Synurophyceae;Synurales;Mallomonadaceae;Synura;Synura petersenii	25	0	29	0	0	0	0	0	0	0	0	0	0	0	0	0	0	1	0	0	0	0	0	0	0	0	0	0	0	0
NA;Xanthophyceae;Mischococcales;Botryidiopsidaceae;Botrydiopsis;Botrydiopsis intercedens	218	868	0	0	0	0	0	0	0	0	0	0	0	0	0	0	0	0	0	0	0	0	0	0	0	0	0	0	0	0
NA;Xanthophyceae;NA;;NA;	136	29	0	0	0	12	0	5	0	0	34	0	0	0	0	0	10	0	0	0	35	1	0	0	0	0	0	0	0	11
NA;Xanthophyceae;Tribonematales;Heteropediaceae;Heterococcus;	23	56	0	0	0	0	0	0	0	0	5	0	0	0	0	0	0	0	0	15	0	0	0	0	0	1	0	0	0	0
NA;Xanthophyceae;Tribonematales;Heteropediaceae;Heterococcus;Heterococcus caespitosus	0	0	0	0	0	11	0	0	0	0	0	0	0	0	0	0	0	0	0	0	0	0	0	0	0	21	0	0	0	0
NA;Xanthophyceae;Tribonematales;Xanthonemataceae;Xanthonema;	0	34	0	0	0	0	0	0	3	0	0	0	0	0	0	6	0	0	0	0	0	0	0	0	0	0	0	0	0	0
Nematoda;Chromadorea;Monhysterida;Monhysteridae;Tridentulus;Tridentulus sp. PDL-2005	0	0	0	0	0	62	0	0	0	0	328	0	0	50	0	0	0	0	10	0	0	15	0	0	0	13	0	0	0	0
Nematoda;Chromadorea;NA;;NA;	0	0	0	0	0	0	8	0	0	0	0	0	0	1	15	0	7	0	0	0	0	0	15	0	0	1	0	0	0	0
Nematoda;Chromadorea;Plectida;Plectidae;NA;	0	0	0	0	0	5	0	0	0	0	0	0	0	0	0	0	25	0	0	0	0	0	0	0	0	0	0	0	0	0
Nematoda;Chromadorea;Plectida;Plectidae;Tylocephalus;Tylocephalus auriculatus	0	0	0	0	0	82	0	0	0	0	0	0	0	0	0	0	0	0	43	0	0	0	0	0	0	0	0	0	0	0
Nematoda;Chromadorea;Rhabditida;Anguinidae;NA;	0	0	0	0	0	0	0	35	0	0	0	0	0	0	0	0	0	0	14	0	0	0	0	0	0	0	0	0	0	0
Nematoda;Chromadorea;Rhabditida;Aphelenchoididae;Aphelenchoides;Aphelenchoides sp. Ap021	0	0	0	0	0	0	0	0	0	0	0	0	0	0	0	0	0	0	4	0	0	0	0	0	0	0	0	0	0	42
Nematoda;Chromadorea;Rhabditida;Cephalobidae;Acrobeloides;	122	5	74	13	0	0	0	0	0	0	0	0	0	0	0	0	0	26	0	6	0	0	0	88	0	0	0	0	39	0
Nematoda;Chromadorea;Rhabditida;NA;;	0	0	0	0	0	0	15	71	0	0	0	0	0	0	0	0	0	0	0	0	0	16	0	0	0	3	0	0	0	0
Nematoda;Chromadorea;Rhabditida;Panagrolaimidae;Panagrolaimus;	0	0	0	0	0	0	0	0	0	0	0	0	0	0	0	28	0	0	8	0	0	0	0	0	18	0	0	0	0	2
Nematoda;Chromadorea;Rhabditida;Rhabditidae;Mesorhabditis;Mesorhabditis longespiculosa	13	3	0	0	0	0	0	0	0	0	0	0	0	0	0	0	0	0	0	5	0	0	0	0	0	0	0	0	0	0
Nematoda;Chromadorea;Rhabditida;Teratocephalidae;Teratocephalus;Teratocephalus lirellus	0	0	0	0	0	0	0	0	10	0	0	0	0	13	0	97	1	0	0	0	0	0	0	0	0	77	0	0	0	0
Nematoda;Enoplea;Dorylaimida;Aporcelaimidae;Aporcelaimellus;Aporcelaimellus sp. G2	0	0	0	0	0	0	0	6	0	0	0	0	0	0	0	0	0	0	29	0	0	0	0	0	0	0	0	0	0	0
Nematoda;Enoplea;Dorylaimida;Longidoridae;NA;	0	0	0	0	0	0	0	0	0	0	852	0	0	224	0	0	26	0	0	0	0	0	0	0	0	0	0	0	0	0
Nematoda;Enoplea;Dorylaimida;NA;;	0	0	0	0	0	250	291	0	20	0	419	38	16	329	134	0	179	0	0	0	0	0	122	0	109	127	29	0	0	116
Nematoda;Enoplea;Enoplida;Alaimidae;Alaimus;Alaimus sp. PDL-2005	0	0	0	0	0	0	0	0	0	0	333	0	0	0	0	0	41	0	0	0	0	0	0	0	59	66	0	0	0	0
Nematoda;NA;;NA;;	0	0	0	0	0	219	0	0	0	0	52	0	0	228	37	148	0	0	15	0	0	192	2	0	32	47	0	0	0	0
Olpidiomycota;Olpidiomycetes;Olpidiales;Olpidiaceae;Olpidium;Olpidium bornovanus	0	0	0	0	0	15	0	0	0	0	0	0	0	0	0	0	0	0	0	0	0	17	0	0	0	0	0	0	0	0
Olpidiomycota;Olpidiomycetes;Olpidiales;Olpidiaceae;Olpidium;Olpidium brassicae	0	0	0	0	0	0	725	127	0	0	21	0	10	0	0	0	0	0	0	0	0	0	25	0	0	19	2	0	0	0
Rhodophyta;Compsopogonophyceae;Compsopogonales;Compsopogonaceae;Compsopogon;	0	0	0	0	0	0	0	0	0	6	0	0	0	10	0	3	0	0	0	0	11	0	0	0	0	0	0	0	0	6
Rotifera;Bdelloidea;NA;;NA;	0	0	0	0	0	6	34	14	0	2	4	0	0	24	0	30	0	0	0	0	0	15	0	0	18	23	0	0	0	6
Streptophyta;Bryopsida;NA;;NA;	0	0	0	0	0	0	0	0	0	0	3	1	9	0	0	0	0	0	0	0	0	0	0	19	0	0	0	0	0	0
Streptophyta;Jungermanniopsida;Porellales;Lejeuneaceae;NA;	0	0	0	0	0	0	0	0	0	2	170	0	0	0	0	0	92	0	0	0	27	0	0	0	0	0	0	0	0	0
Streptophyta;Jungermanniopsida;Porellales;NA;;	0	0	0	0	0	0	0	0	0	0	7	0	0	20	0	0	0	0	0	0	0	0	0	0	0	0	0	0	0	0
Streptophyta;Klebsormidiophyceae;Klebsormidiales;Klebsormidiaceae;NA;	7	10	0	0	0	0	20	37	21	0	15	0	19	0	0	0	0	0	0	8	0	127	0	7	0	20	0	0	0	13
Streptophyta;Liliopsida;Poales;Poaceae;NA;	0	0	0	0	13	437	1024	109	0	0	152	278	0	0	0	6	0	0	0	0	0	0	0	0	11	32	0	0	0	22
Streptophyta;NA;;NA;;	34	0	8	8	0	17	4	27	231	19	1543	88	0	0	55	0	2	0	2	0	0	679	39	0	6	3	18	0	0	0
Streptophyta;NA;Boraginales;Boraginaceae;NA;	0	0	0	0	0	0	14	0	0	0	0	0	0	6	0	0	0	0	19	0	0	0	0	0	6	0	0	7	0	0
Streptophyta;NA;Brassicales;NA;;	0	0	0	0	0	0	0	0	0	0	0	0	0	0	992	0	0	0	0	0	5	0	0	0	10	79	827	0	0	0
Streptophyta;NA;Fabales;Fabaceae;NA;	828	0	1420	4930	0	0	0	0	0	0	0	0	0	0	0	0	0	949	0	5	0	0	0	0	0	0	0	0	2	0
Streptophyta;NA;Fabales;Fabaceae;Vigna;Vigna unguiculata	26	6	26	12	0	0	0	7	0	0	0	0	0	0	0	13	0	0	0	16	0	0	0	94	0	0	0	0	0	0
Streptophyta;Zygnemophyceae;Desmidiales;Gonatozygaceae;Gonatozygon;Gonatozygon brebissonii	132	0	0	48	0	0	0	39	0	0	0	0	0	0	0	0	0	0	0	138	0	0	0	0	0	0	0	0	0	0
Tardigrada;Eutardigrada;Parachela;Hypsibiidae;NA;	0	0	0	0	0	459	0	0	37	0	854	0	136	0	88	303	19	0	9	0	0	0	444	0	321	272	0	0	0	0
Zoopagomycota;Basidiobolomycetes;Basidiobolales;Basidiobolaceae;Basidiobolus;	0	0	13	0	0	41	0	0	0	0	0	0	28	0	0	0	0	0	0	0	0	0	14	0	0	0	0	0	0	0
Zoopagomycota;Zoopagomycetes;Zoopagales;Piptocephalidaceae;Syncephalis;	0	0	0	0	0	0	0	0	0	0	43	0	0	0	0	0	0	0	0	0	0	0	0	0	0	0	0	0	0	16
Zoopagomycota;Zoopagomycetes;Zoopagales;Zoopagaceae;Acaulopage;Acaulopage dichotoma	0	0	0	0	0	0	0	15	0	0	0	0	0	0	0	27	0	0	0	0	0	0	0	0	0	8	0	0	0	0
[truncated: 5,000 more columns]

## Sheet: CO1
Appendix S4.3 CO1 metabarcoding taxonomy tables. Cell entries are read counts. Sample data has been decontaminated.
sum.taxonomy	K1381_E4	K1381_L7	K1382_A1	K1382_E4	K1382_L7	K1447_B2	K1447_E4	K1447_G5	K1447_K6	K1447_L7	K1447_M8	K1447_T9	K1448_A1	K1448_B2	K1448_C3	K1448_E4	K1448_G5	K1448_K6	K1448_L7	K1448_M8	K1448_T9	K1449_A1	K1449_B2	K1449_C3	K1449_E4	K1449_G5	K1449_K6	K1449_L7	K1449_M8	K1449_T9
Arthropoda;Arachnida;Trombidiformes;Eupodidae;NA;Eupodidae sp. CHACB856-10	0	0	0	0	0	0	0	0	0	0	0	0	0	0	0	0	0	0	0	0	0	0	0	0	136	667	0	0	0	0
Arthropoda;Insecta;Hemiptera;NA;NA;Hemiptera sp. BIOUG03768-E03	0	0	0	0	0	187	425	542	201	1	736	1	668	1	72	462	1482	0	2882	0	194	648	534	0	570	2	2223	2354	0	180
Arthropoda;Insecta;NA;;NA;	0	0	1	0	0	0	167	0	0	0	66	0	224	1	0	63	0	0	402	0	0	0	0	0	0	0	1	181	2	0
Ascomycota;Dothideomycetes;Capnodiales;Cladosporiaceae;Cladosporium;Cladosporium herbarum	0	0	0	0	0	0	0	0	1	0	2	0	2	2	0	0	0	0	6	0	2	0	1	0	0	0	0	7	0	0
Ascomycota;Dothideomycetes;Pleosporales;Didymellaceae;NA;	0	0	0	0	0	12	133	16	111	0	18	0	139	0	1	457	35	0	2	0	1	11	3	0	0	0	0	0	0	1
Ascomycota;Dothideomycetes;Pleosporales;NA;;	0	0	29	0	9	2158	830	1462	1158	1	655	0	3191	0	577	1217	241	0	8852	0	49	332	4822	0	1486	101	0	346	0	1944
Ascomycota;Dothideomycetes;Pleosporales;NA;Shiraia;Shiraia bambusicola	0	0	0	0	0	194	96	3	1	25	94	17	3	0	3	1	0	0	148	0	0	0	346	0	34	36	0	59	0	1
Ascomycota;Dothideomycetes;Pleosporales;Phaeosphaeriaceae;Parastagonospora;Parastagonospora nodorum	0	0	0	0	1404	53	0	0	0	0	0	0	30	0	0	90	0	0	14	0	291	289	70	0	66	0	137	0	0	101
Ascomycota;Eurotiomycetes;Chaetothyriales;Herpotrichiellaceae;Cladophialophora;Cladophialophora bantiana	0	0	0	0	189	323	4304	4842	5178	215	1967	0	2748	235	382	2134	933	0	451	0	401	818	959	0	181	519	7463	2455	0	788
Ascomycota;Eurotiomycetes;Chaetothyriales;Herpotrichiellaceae;Exophiala;Exophiala lecanii-corni	0	0	0	0	0	0	522	621	68	0	26	0	43	0	0	58	0	0	0	0	0	0	0	0	0	0	0	143	0	44
Ascomycota;Eurotiomycetes;Eurotiales;Aspergillaceae;NA;	40	0	0	0	0	0	0	0	0	0	0	0	1	0	0	155	0	0	0	0	0	0	0	0	0	0	44	1	0	0
Ascomycota;Eurotiomycetes;Eurotiales;Aspergillaceae;Penicillium;Penicillium sclerotiorum	0	0	0	0	0	80	0	163	0	0	1	0	1	0	0	0	344	0	779	0	1	0	0	0	0	0	266	763	0	76
Ascomycota;Eurotiomycetes;Eurotiales;NA;;	0	0	0	0	0	38	0	0	122	0	0	0	0	0	0	0	0	0	0	0	0	0	0	0	0	0	0	0	0	0
Ascomycota;Eurotiomycetes;NA;;NA;	0	0	0	0	709	175	0	1	123	0	0	0	0	0	0	0	0	0	0	0	0	0	0	0	1	61	67	0	0	1
Ascomycota;Eurotiomycetes;Onygenales;Ajellomycetaceae;Blastomyces;Blastomyces gilchristii	0	0	0	0	45	1	0	0	0	0	0	0	0	0	0	0	0	0	0	0	182	0	0	0	14	0	1	0	0	0
Ascomycota;Eurotiomycetes;Onygenales;NA;;	0	0	0	0	1	54	0	0	0	0	0	0	0	0	0	0	44	0	0	0	0	0	0	0	0	31	0	0	0	0
Ascomycota;Lecanoromycetes;NA;Phlyctidaceae;Phlyctis;Phlyctis petraea	0	0	0	0	0	0	0	0	1	0	47	0	0	0	0	0	243	0	0	0	0	0	0	0	0	0	0	0	0	0
Ascomycota;Leotiomycetes;Erysiphales;Erysiphaceae;Blumeria;Blumeria graminis	3849	557	1242	1381	180	50	83	95	82	0	0	1	0	0	0	0	0	2285	0	987	1	0	0	1570	0	73	271	57	3153	0
Ascomycota;Leotiomycetes;Helotiales;Helotiaceae;Articulospora;Articulospora tetracladia	0	0	550	0	0	0	0	1	1	0	0	0	8	0	0	0	0	0	0	0	0	0	0	0	0	0	0	0	0	0
Ascomycota;Leotiomycetes;Helotiales;Helotiaceae;Glarea;Glarea lozoyensis	0	0	0	0	0	0	0	1049	0	0	0	0	86	0	0	607	1	0	0	0	0	0	0	0	0	126	0	0	0	0
Ascomycota;Leotiomycetes;Helotiales;NA;Rhynchosporium;Rhynchosporium orthosporum	1	0	1	0	0	210	191	363	1796	0	57	0	100	0	24	157	419	0	239	0	0	26	58	0	141	762	0	0	0	852
Ascomycota;Leotiomycetes;NA;;Leohumicola;	11	1	123	1	0	45	211	123	0	0	0	0	130	0	0	50	0	0	0	15	0	0	1	41	0	0	1	337	52	34
Ascomycota;Leotiomycetes;NA;;NA;	7404	2005	2483	364	221	1583	905	1078	4444	142	1077	367	6752	162	174	703	1408	979	1755	718	481	1731	73	2532	1187	7061	519	1208	2497	2322
Ascomycota;Leotiomycetes;NA;Myxotrichaceae;Myxotrichum;Myxotrichum deflexum	1	0	0	0	1	457	1	0	5	1	4	1	4	0	1	0	1	0	4	0	88	5	0	0	56	13	47	58	0	2
Ascomycota;Leotiomycetes;NA;NA;Leohumicola;Leohumicola sp.	890	69	193	13	0	0	0	0	0	0	0	0	0	0	0	0	0	117	0	84	0	0	0	210	0	0	0	0	241	0
Ascomycota;Leotiomycetes;NA;Pseudeurotiaceae;NA;	2	1	0	2	0	0	0	1	0	0	0	0	0	0	0	0	0	5	0	1	1	1	0	2	0	0	0	0	4	0
Ascomycota;Leotiomycetes;NA;Pseudeurotiaceae;Pseudogymnoascus;	1765	554	1119	184	0	39	0	497	91	0	0	0	0	0	1	10	0	1144	0	701	0	0	0	1101	11	0	0	19	3589	0
Ascomycota;Leotiomycetes;NA;Pseudeurotiaceae;Pseudogymnoascus;Pseudogymnoascus destructans	20045	11248	9712	22467	65	52	137	0	560	0	76	371	351	0	266	24	1	16873	44	11382	235	68	0	19944	166	114	78	296	20182	227
Ascomycota;NA;;NA;;	2075	173	248	30	3267	5722	20400	18639	16700	4	22382	3534	8761	382	3443	6721	6711	13	7808	288	2285	2801	8219	227	2707	2346	5025	10178	310	9381
Ascomycota;NA;;NA;Tetracladium;	0	0	0	0	0	654	0	0	358	51	408	1	3850	4	1489	746	1019	0	7147	0	0	231	1170	0	1069	0	110	502	0	319
Ascomycota;NA;NA;NA;Tetracladium;Tetracladium apiense	0	0	0	0	0	0	2	0	0	0	0	0	0	0	689	251	0	0	737	0	0	0	676	0	331	0	0	60	0	0
Ascomycota;Sordariomycetes;Glomerellales;Glomerellaceae;Colletotrichum;	1	1	1	2	0	1	3	3	1	0	0	0	1	2	0	0	0	0	0	0	0	0	0	0	1	1	0	4	0	1
Ascomycota;Sordariomycetes;Glomerellales;Glomerellaceae;Colletotrichum;Colletotrichum salicis	0	0	0	0	0	0	0	0	0	0	0	0	0	0	0	0	0	0	0	0	0	0	0	0	244	52	0	0	0	148
Ascomycota;Sordariomycetes;Glomerellales;Plectosphaerellaceae;Verticillium;Verticillium nonalfalfae	0	0	0	0	0	0	2	2	0	0	0	0	73	0	1	0	0	0	0	0	0	0	0	0	0	0	0	0	0	0
Ascomycota;Sordariomycetes;Hypocreales;Hypocreaceae;Trichoderma;	525	0	199	0	0	0	0	0	0	0	0	0	0	0	0	0	0	75	79	164	0	0	0	0	0	0	0	0	1035	0
Ascomycota;Sordariomycetes;Hypocreales;Hypocreaceae;Trichoderma;Trichoderma gamsii	129	132	1181	109	0	0	80	1443	60	0	0	0	0	0	0	68	0	84	0	73	0	0	0	187	0	0	0	0	139	0
Ascomycota;Sordariomycetes;Hypocreales;NA;;	0	1058	36	0	1	1	17	314	43	0	35	0	0	1	89	2	65	0	145	19	3	0	0	0	35	388	0	0	2	32
Ascomycota;Sordariomycetes;Hypocreales;Nectriaceae;Calonectria;Calonectria colhounii	0	0	0	0	0	2	116	250	104	24	1	0	15	0	67	0	0	0	1	0	0	0	1	0	395	0	4	44	0	30
Ascomycota;Sordariomycetes;Hypocreales;Nectriaceae;Cosmospora;Cosmospora gigas	0	0	0	0	0	0	0	101	0	0	0	0	0	0	0	248	0	0	0	0	0	0	0	0	0	0	0	0	0	0
Ascomycota;Sordariomycetes;Hypocreales;Nectriaceae;Fusarium;	0	0	0	0	36	568	24	59	919	0	95	0	3	0	171	213	243	0	165	0	202	353	247	0	70	99	442	0	0	45
Ascomycota;Sordariomycetes;Hypocreales;Nectriaceae;Fusarium;Fusarium babinda	0	0	0	0	0	94	0	8	0	60	0	0	0	0	52	352	0	0	116	0	0	19	171	0	0	158	35	0	0	54
Ascomycota;Sordariomycetes;Hypocreales;Nectriaceae;Fusarium;Fusarium cf. avenaceum HY046-07	0	0	0	0	0	1240	341	652	0	0	291	0	0	38	142	510	0	0	822	0	0	0	0	0	66	187	0	0	0	689
Ascomycota;Sordariomycetes;Hypocreales;Nectriaceae;Fusarium;Fusarium oxysporum	0	0	0	0	0	0	409	351	0	0	0	0	1019	1	96	303	0	0	52	0	1	41	612	0	0	0	123	0	0	0
Ascomycota;Sordariomycetes;Hypocreales;Nectriaceae;Fusarium;Fusarium sacchari	0	0	0	0	75	3640	3458	4437	796	217	85	224	6044	1252	4702	5070	260	0	2782	0	717	1701	6818	0	1882	265	324	526	0	6117
Ascomycota;Sordariomycetes;Hypocreales;Nectriaceae;Ilyonectria;	0	0	0	0	0	80	0	0	0	0	0	0	0	0	51	0	0	0	0	0	0	122	0	0	0	33	0	0	0	0
Ascomycota;Sordariomycetes;Hypocreales;Nectriaceae;Thelonectria;Thelonectria veuillotiana	0	0	0	0	0	374	0	0	3428	0	1	0	133	0	0	0	0	0	81	0	0	0	0	0	73	439	0	0	0	76
Ascomycota;Sordariomycetes;NA;;NA;	3110	1121	2210	1004	394	354	2212	2982	1185	1	275	3	558	244	1981	2799	73	551	820	1918	2105	3116	2653	1424	239	372	5232	487	3533	1772
Ascomycota;Sordariomycetes;Ophiostomatales;Ophiostomataceae;Sporothrix;Sporothrix schenckii	45	164	134	0	0	46	0	0	0	0	0	0	0	0	0	1	0	0	0	78	0	0	0	82	0	0	0	0	375	0
Ascomycota;Sordariomycetes;Sordariales;Chaetomiaceae;Thermothelomyces;Thermothelomyces thermophilus	0	0	0	0	0	0	7	23	0	0	0	0	0	0	0	0	0	0	0	0	0	0	1	0	0	0	0	0	0	0
Ascomycota;Sordariomycetes;Sordariales;NA;;	0	0	0	0	17	474	6995	116	529	0	34	0	255	0	68	367	0	0	183	0	0	479	1	0	367	179	263	0	0	3277
Ascomycota;Sordariomycetes;Sordariales;NA;Madurella;Madurella mycetomatis	16	0	0	0	0	164	56	569	89	0	0	0	0	0	0	2	0	34	12	63	0	0	0	39	0	0	56	0	105	204
Ascomycota;Sordariomycetes;Sordariales;Sordariaceae;Neurospora;Neurospora crassa	0	0	0	0	0	26	0	0	0	0	0	0	0	0	0	0	0	0	0	0	0	0	0	0	0	0	0	0	0	165
Ascomycota;Sordariomycetes;Xylariales;Apiosporaceae;Arthrinium;Arthrinium arundinis	0	0	0	0	0	0	0	0	1	0	1	0	0	1	2	51	92	0	0	0	0	0	69	0	0	0	83	0	0	43
Basidiomycota;Agaricomycetes;Agaricales;NA;;	0	0	0	0	0	0	0	0	256	143	0	0	20	0	0	0	0	0	0	0	35	0	273	31	0	73	0	0	0	45
Basidiomycota;Agaricomycetes;NA;;NA;	0	0	0	0	0	0	0	0	0	1	0	0	142	0	0	0	0	0	0	0	0	11	1	0	0	0	0	0	0	0
Basidiomycota;Microbotryomycetes;Sporidiobolales;Sporidiobolaceae;Rhodotorula;Rhodotorula mucilaginosa	0	0	0	0	0	0	0	0	0	0	0	0	0	0	0	289	0	0	0	0	156	0	0	0	0	0	0	0	0	0
Chlorophyta;Trebouxiophyceae;Chlorellales;Chlorellaceae;Chlorella;	35	0	0	0	0	0	0	0	0	0	0	0	0	0	0	0	0	0	0	29	0	0	0	0	0	0	0	0	14	0
Chlorophyta;Trebouxiophyceae;Chlorellales;Chlorellaceae;NA;	0	0	0	0	0	0	0	0	0	0	0	0	13	0	0	0	0	0	0	0	0	0	0	0	0	0	0	0	0	8
Mucoromycota;Mucoromycetes;Mucorales;Lichtheimiaceae;Lichtheimia;	57	51	0	0	0	0	0	0	0	0	0	0	0	0	0	0	0	0	0	0	0	0	0	0	0	0	0	0	42	0
Mucoromycota;Mucoromycetes;Mucorales;NA;;	1655	342	1455	207	0	0	469	257	58	0	96	0	0	0	0	75	0	531	107	1067	0	0	0	915	0	0	20	0	1442	411
NA;;Himatismenida;Cochliopodiidae;Cochliopodium;	0	0	0	59	0	103	218	92	45	0	0	0	0	1	0	172	45	0	0	0	0	33	0	0	0	104	0	0	0	0
NA;;Longamoebia;Acanthamoebidae;Acanthamoeba;	1	0	0	0	0	0	0	0	0	0	0	0	24	0	153	0	0	0	0	0	0	19	0	0	0	0	0	0	0	66
NA;;Longamoebia;Acanthamoebidae;Acanthamoeba;Acanthamoeba castellanii	0	0	0	0	0	0	0	0	15	0	0	0	0	0	0	0	0	0	0	0	0	0	0	0	0	0	27	0	0	10
NA;;NA;;NA;	225	0	58	93	241	2749	2171	705	5154	38	1997	250	1693	149	547	1371	675	1	2499	36	471	1747	2043	71	390	836	955	1885	271	1242
NA;;Physariida;Didymiaceae;Didymium;	0	0	0	0	0	0	0	0	0	0	0	0	0	0	0	535	0	0	21	0	0	0	0	0	100	0	0	0	0	0
NA;Chrysophyceae;Chromulinales;Chromulinaceae;Pedospumella;Pedospumella sinomuralis	0	0	0	0	0	22	0	0	0	0	0	0	0	1	0	0	0	0	0	0	0	0	0	0	9	0	0	0	0	0
NA;Hyphochytriomycetes;NA;Hyphochytriaceae;Hyphochytrium;Hyphochytrium catenoides	0	0	0	17	0	0	0	0	0	0	0	0	29	0	0	0	0	0	0	0	0	0	0	0	0	0	0	0	71	0
NA;NA;Longamoebia;Acanthamoebidae;Acanthamoeba;Acanthamoeba byersi	0	0	118	0	0	0	0	0	0	0	0	0	0	0	0	38	0	61	0	60	35	0	0	0	0	0	161	0	0	0
NA;NA;Longamoebia;Acanthamoebidae;Acanthamoeba;Acanthamoeba palestinensis	0	0	0	0	0	0	0	0	0	0	0	0	0	0	0	0	0	0	0	0	1	0	36	0	39	0	0	0	0	47
NA;NA;NA;Hartmannellidae;Saccamoeba;Saccamoeba sp. MSED6	0	154	0	0	0	0	0	0	0	0	0	0	50	0	57	223	0	0	0	0	0	0	0	0	0	0	0	0	0	32
NA;NA;NA;Hartmannellidae;Vermamoeba;Vermamoeba vermiformis	34	157	0	134	0	0	0	214	0	0	0	0	87	1	0	325	0	268	77	0	0	70	132	0	0	0	0	0	51	101
NA;NA;NA;Malawimonadidae;Malawimonas;Malawimonas californiana	22	0	0	0	0	23	0	0	0	0	0	0	0	0	0	0	0	0	0	0	0	0	0	0	0	0	0	0	33	0
NA;NA;NA;Paramoebidae;Cunea;Cunea thuwala	50	0	0	72	0	0	0	0	0	0	0	0	0	0	0	0	0	0	0	0	0	0	0	0	0	0	0	0	0	0
NA;NA;NA;Vannellidae;Vannella;Vannella pentlandii	0	0	0	0	0	26	0	0	0	0	0	0	0	0	0	0	0	0	0	0	0	0	29	0	23	148	0	0	0	56
NA;NA;NA;Vexilliferidae;Vexillifera;Vexillifera kereti	0	0	605	0	0	0	0	0	0	0	0	0	0	0	0	0	0	0	0	730	0	0	0	0	0	0	0	0	0	0
NA;NA;Physariida;Didymiaceae;Didymium;Didymium nigripes	0	0	0	0	0	0	0	0	0	17	0	0	0	0	0	1	0	0	0	0	0	0	0	0	44	0	0	0	0	0
NA;NA;Stemonitida;Stemonitidae;Stemonitis;Stemonitis flavogenita	0	0	0	26	0	0	0	0	0	0	0	0	0	0	0	0	0	0	0	0	0	0	0	0	0	24	0	0	0	0
NA;Oomycetes;NA;;NA;	0	530	0	1	0	15	38	0	111	0	0	0	0	0	0	0	0	1	0	0	0	0	0	0	0	0	0	23	0	0
NA;Oomycetes;Pythiales;Pythiaceae;Globisporangium;Globisporangium ultimum	0	214	0	0	0	0	0	0	0	0	0	0	0	0	0	0	0	0	0	0	0	0	0	653	0	0	0	0	2112	0
NA;Oomycetes;Pythiales;Pythiaceae;Phytopythium;Phytopythium sp. 1 JJC-2018	0	0	0	0	0	0	74	0	0	0	0	0	0	0	0	0	0	0	0	0	0	0	0	0	0	0	0	0	0	26
NA;Oomycetes;Pythiales;Pythiaceae;Pythium;	0	0	0	0	0	0	0	0	0	0	0	0	31	0	0	0	0	0	0	0	0	55	0	0	0	0	0	0	0	0
NA;Oomycetes;Pythiales;Pythiaceae;Pythium;Pythium irregulare	583	0	988	0	0	0	0	0	0	0	0	0	0	0	0	0	0	48	0	0	0	0	0	0	0	0	0	0	0	0
NA;Oomycetes;Saprolegniales;Saprolegniaceae;Achlya;	0	0	0	0	0	21	0	0	68	0	0	0	40	0	0	53	0	0	0	0	0	22	24	0	16	0	0	0	0	30
NA;Oomycetes;Saprolegniales;Saprolegniaceae;Achlya;Achlya conspicua	0	100	172	2355	0	0	1	0	0	0	0	0	0	0	0	0	0	368	0	131	0	0	0	397	0	0	0	0	535	0
NA;Oomycetes;Saprolegniales;Saprolegniaceae;NA;	138	0	394	1621	0	40	53	50	0	0	0	0	0	0	0	131	0	0	0	95	0	0	0	231	0	0	0	0	622	0
NA;Phaeophyceae;Ectocarpales;Scytosiphonaceae;Dactylosiphon;Dactylosiphon bullosus	0	0	0	0	0	0	0	0	0	0	0	0	0	0	0	19	0	0	0	0	0	48	0	0	0	0	0	0	0	0
NA;Xanthophyceae;Mischococcales;Botryidiopsidaceae;Botrydiopsis;Botrydiopsis alpina	101	701	0	0	0	0	0	0	0	0	0	0	0	0	0	0	0	0	0	0	0	0	0	0	0	0	0	0	0	0
Nematoda;Chromadorea;NA;;NA;	0	0	0	0	0	0	48	56	0	0	0	0	0	0	0	0	0	0	0	0	0	0	0	0	0	0	0	0	0	0
Nematoda;Chromadorea;Rhabditida;Aphelenchoididae;Bursaphelenchus;	0	0	0	0	0	0	0	0	0	0	0	0	0	0	0	0	0	0	0	0	0	31	0	0	0	0	0	0	0	33
Nematoda;Chromadorea;Rhabditida;Aphelenchoididae;Laimaphelenchus;Laimaphelenchus suberensis	0	0	0	0	0	0	0	0	121	0	0	0	0	0	0	0	0	0	0	0	0	0	39	0	0	0	0	0	0	0
Nematoda;Chromadorea;Rhabditida;NA;;	0	0	0	0	0	0	0	0	0	0	0	0	1	0	0	0	0	0	20	0	0	0	0	0	0	0	0	0	0	59
Nematoda;Chromadorea;Rhabditida;Rhabditidae;Oscheius;	0	0	0	0	0	0	0	0	0	0	0	0	0	0	0	89	0	0	82	0	0	0	0	0	71	0	0	0	0	0
Rotifera;Bdelloidea;NA;;NA;	0	0	0	0	0	27	55	0	0	0	0	0	0	0	24	28	0	0	0	0	0	0	0	0	3	0	0	0	0	15
Rotifera;Bdelloidea;Philodinida;Philodinidae;Macrotrachela;Macrotrachela quadricornifera	0	0	0	0	0	21	0	0	0	0	25	0	0	0	0	0	0	0	16	0	0	0	0	0	0	0	0	0	0	0

## Sheet: FITS
Appendix S4.4 Fungal ITS1 (FITS) metabarcoding taxonomy tables. Cell entries are read counts. Sample data has been decontaminated.
sum.taxonomy	K1381_E4	K1381_L7	K1382_A1	K1382_E4	K1382_L7	K1447_B2	K1447_E4	K1447_G5	K1447_K6	K1447_L7	K1447_M8	K1447_T9	K1448_A1	K1448_B2	K1448_C3	K1448_E4	K1448_G5	K1448_K6	K1448_L7	K1448_M8	K1448_T9	K1449_A1	K1449_B2	K1449_C3	K1449_E4	K1449_G5	K1449_K6	K1449_L7	K1449_M8	K1449_T9
Ascomycota;Archaeorhizomycetes;Archaeorhizomycetales;Archaeorhizomycetaceae;Archaeorhizomyces;Archaeorhizomyces sp.	140	0	4	0	0	0	0	0	0	0	0	0	0	0	0	0	0	21	0	0	0	0	0	0	0	0	0	0	0	0
Ascomycota;Dothideomycetes;Capnodiales;Cladosporiaceae;Cladosporium;	39	22	40	0	0	289	200	338	103	69	833	166	389	270	194	563	737	8	1484	587	383	409	407	584	842	145	764	3481	0	128
Ascomycota;Dothideomycetes;Capnodiales;Cladosporiaceae;Cladosporium;Cladosporium sp. FA-A2	0	0	0	0	0	0	0	0	0	0	0	1	0	0	0	0	0	0	0	0	0	0	0	0	0	315	0	1316	0	0
Ascomycota;Dothideomycetes;Capnodiales;Cladosporiaceae;NA;	0	0	0	0	0	0	0	22	0	0	0	0	0	0	0	0	0	0	85	0	0	0	0	0	0	0	0	0	0	0
Ascomycota;Dothideomycetes;Capnodiales;Cladosporiaceae;Rachicladosporium;	0	0	0	0	0	0	0	0	0	0	69	0	0	0	0	0	0	0	0	0	0	0	0	0	3	0	0	0	0	0
Ascomycota;Dothideomycetes;Capnodiales;Mycosphaerellaceae;Apseudocercosporella;Apseudocercosporella trigonotidis	0	0	0	0	0	0	0	0	0	0	29	0	16	0	0	0	0	0	120	0	9	0	23	0	136	11	0	0	0	0
Ascomycota;Dothideomycetes;Capnodiales;Mycosphaerellaceae;Mycosphaerella;Mycosphaerella sp. AM-2006c	0	0	0	0	0	0	0	11	22	0	226	0	7	0	0	0	157	0	0	0	5	293	5	0	39	0	0	0	0	0
Ascomycota;Dothideomycetes;Capnodiales;Mycosphaerellaceae;Ramularia;	0	0	0	0	0	0	0	0	0	0	0	0	0	0	0	0	0	0	0	0	16	0	0	0	0	0	0	223	0	0
Ascomycota;Dothideomycetes;Capnodiales;Mycosphaerellaceae;Staninwardia;Staninwardia suttonii	0	0	0	0	0	0	19	92	0	0	11	0	0	1	0	0	0	0	0	0	0	0	1	0	0	6	0	0	0	0
Ascomycota;Dothideomycetes;Capnodiales;NA;;	0	0	0	0	0	0	0	0	7	0	51	1	0	1	0	164	0	0	17	0	0	0	0	0	1	2	0	7	0	3
Ascomycota;Dothideomycetes;Capnodiales;NA;;Capnodiales sp.	0	0	0	0	0	0	0	0	0	0	0	0	0	0	0	0	0	0	12	0	0	0	0	0	0	0	0	162	0	0
Ascomycota;Dothideomycetes;Capnodiales;NA;NA;Capnodiales sp.	0	0	0	0	0	12	0	0	0	0	103	0	0	0	5	0	0	0	0	0	0	0	0	0	0	0	0	0	0	0
Ascomycota;Dothideomycetes;Capnodiales;Neodevriesiaceae;Neodevriesia;	0	0	0	0	0	0	0	0	0	0	0	0	0	0	0	1	0	0	0	0	0	0	0	0	6	0	0	64	0	0
Ascomycota;Dothideomycetes;Capnodiales;Teratosphaeriaceae;Capnobotryella;Capnobotryella sp. MA 4642	0	0	0	0	0	0	377	662	13	0	27	0	0	1	0	41	0	0	0	0	0	6	0	0	0	0	0	107	0	16
Ascomycota;Dothideomycetes;Capnodiales;Teratosphaeriaceae;Devriesia;	0	0	0	0	0	0	17	12	11	0	0	45	0	0	22	0	0	0	0	0	0	0	0	0	0	0	4	24	0	1
Ascomycota;Dothideomycetes;Capnodiales;Teratosphaeriaceae;Devriesia;Devriesia pseudoamericana	0	0	0	0	0	33	793	2383	144	26	6020	107	591	172	58	53	583	0	15	0	38	197	80	0	232	45	27	1011	0	397
Ascomycota;Dothideomycetes;Capnodiales;Teratosphaeriaceae;Devriesia;Devriesia sp.	0	0	0	0	0	0	2	27	0	0	0	0	0	0	0	0	0	0	0	0	0	0	0	0	0	0	0	0	0	1
Ascomycota;Dothideomycetes;Capnodiales;Teratosphaeriaceae;Devriesia;Devriesia strelitziicola	0	0	0	0	193	0	18	11	123	0	209	697	81	0	0	18	17	0	0	0	21	49	4	0	56	61	29	48	0	356
Ascomycota;Dothideomycetes;Capnodiales;Teratosphaeriaceae;NA;	0	0	0	0	0	42	133	9	0	1	49	0	0	0	68	18	16	0	5	0	0	49	556	0	14	0	0	461	0	0
Ascomycota;Dothideomycetes;Dothideales;Dothioraceae;Hormonema;Hormonema viticola	0	0	0	0	2	24	119	229	96	16	96	0	140	70	36	132	0	0	30	0	21	53	89	0	39	70	31	33	0	37
Ascomycota;Dothideomycetes;Muyocopronales;NA;Arxiella;Arxiella terrestris	0	0	0	0	0	0	0	0	0	0	14	0	36	0	17	30	0	0	0	0	0	0	23	0	43	0	0	0	0	25
Ascomycota;Dothideomycetes;NA;;NA;	0	10	0	0	6	7	460	223	0	2	7	20	6	38	105	31	1	0	4	0	102	2	78	0	14	1	4	1	0	14
Ascomycota;Dothideomycetes;NA;;NA;Dothideomycetes sp.	0	0	0	0	1	109	80	415	66	68	98	1	68	109	71	1078	0	0	0	0	0	0	177	0	34	113	75	0	0	1
Ascomycota;Dothideomycetes;NA;NA;NA;Dothideomycetes sp.	0	0	0	0	1	55	9	14	44	0	1	26	227	168	0	217	0	0	50	0	0	116	2134	0	458	0	69	0	0	541
Ascomycota;Dothideomycetes;Pleosporales;Amniculicolaceae;Murispora;Murispora cardui	0	0	0	0	0	0	0	30	0	0	16	0	6	0	23	0	0	0	0	0	0	0	131	0	0	0	0	1423	0	8
Ascomycota;Dothideomycetes;Pleosporales;Coniothyriaceae;Coniothyrium;	0	0	0	0	0	0	0	0	0	0	0	0	0	0	10	1	0	0	0	0	0	0	0	0	0	0	0	207	0	0
Ascomycota;Dothideomycetes;Pleosporales;Cucurbitariaceae;NA;	0	0	45	0	0	252	0	0	0	0	0	0	44	1488	51	21	0	0	1450	0	0	19	149	0	2064	0	0	0	0	14
Ascomycota;Dothideomycetes;Pleosporales;Cucurbitariaceae;NA;Cucurbitariaceae sp. 1 NV-2016	0	0	0	0	0	3	0	0	0	0	0	0	0	98	0	0	0	0	2	0	0	1	1	0	8	0	0	0	0	0
Ascomycota;Dothideomycetes;Pleosporales;Cucurbitariaceae;Pyrenochaeta;Pyrenochaeta sp. MUT 4378	0	0	0	0	0	39	30	0	50	0	0	0	87	0	136	86	0	0	71	0	0	0	109	0	0	0	0	19	0	148
Ascomycota;Dothideomycetes;Pleosporales;Didymellaceae;Epicoccum;	22	0	0	187	0	29	0	125	0	0	14	15	18	0	0	70	0	0	0	0	20	7	0	0	57	0	0	112	0	0
Ascomycota;Dothideomycetes;Pleosporales;Didymellaceae;NA;	0	0	0	0	0	197	0	12	0	12	0	8	479	264	79	77	0	0	375	0	0	4	1346	0	1374	1	2	0	0	96
Ascomycota;Dothideomycetes;Pleosporales;Didymellaceae;Phoma;	0	0	0	0	0	5	24	19	110	0	11	0	31	1	0	54	0	0	0	0	48	18	23	0	9	0	0	21	0	0
Ascomycota;Dothideomycetes;Pleosporales;Didymellaceae;Stagonosporopsis;	0	0	0	0	0	0	0	0	0	33	0	0	0	0	0	43	0	0	0	0	1	0	89	0	0	0	63	0	0	0
Ascomycota;Dothideomycetes;Pleosporales;Didymosphaeriaceae;NA;Didymosphaeriaceae sp.	0	0	0	0	0	0	0	0	0	0	0	0	0	0	13	0	0	0	0	0	0	4	1	0	0	0	0	23	0	0
Ascomycota;Dothideomycetes;Pleosporales;Lophiostomataceae;Lophiostoma;Lophiostoma macrostomoides	0	0	0	0	0	0	0	0	0	0	14	0	9	0	0	0	0	0	0	0	0	2	0	0	8	0	0	28	0	0
Ascomycota;Dothideomycetes;Pleosporales;Lophiostomataceae;Lophiostoma;Lophiostoma multiseptatum	0	0	0	0	0	43	0	0	0	1	43	0	13	1	0	16	0	0	27	0	0	17	41	0	62	0	0	0	0	180
Ascomycota;Dothideomycetes;Pleosporales;Lophiostomataceae;NA;	0	0	0	0	0	0	0	0	6	0	0	0	0	0	0	52	0	0	1	0	0	13	29	0	48	0	0	0	0	38
Ascomycota;Dothideomycetes;Pleosporales;Lophiostomataceae;Sigarispora;	0	0	0	0	0	0	0	0	0	0	0	0	0	3	0	0	0	0	0	0	0	78	11	0	0	0	0	0	0	14
Ascomycota;Dothideomycetes;Pleosporales;Massarinaceae;Massarina;	0	0	0	0	0	30	0	114	0	0	0	0	0	0	0	1	0	0	0	0	0	0	1	0	1	14	0	0	0	0
Ascomycota;Dothideomycetes;Pleosporales;Melanommataceae;NA;	0	0	0	0	0	0	0	0	0	0	0	0	0	0	0	76	0	0	0	0	0	0	0	0	0	62	0	0	0	0
Ascomycota;Dothideomycetes;Pleosporales;NA;;	0	10	0	0	0	396	857	986	78	99	71	5	94	366	444	457	56	0	30	0	5	435	1190	0	48	236	94	106	0	120
Ascomycota;Dothideomycetes;Pleosporales;NA;Foliophoma;Foliophoma fallens	0	0	0	0	0	0	0	0	7	0	115	0	0	0	0	0	0	0	0	0	0	0	1	0	714	0	0	0	0	24
Ascomycota;Dothideomycetes;Pleosporales;NA;Microsphaeropsis;Microsphaeropsis sp.	0	0	0	0	0	0	71	199	0	0	0	32	0	0	0	0	0	0	0	0	0	0	0	0	0	0	0	0	0	44
Ascomycota;Dothideomycetes;Pleosporales;NA;NA;Pleosporales sp.	0	0	0	0	0	634	9	2	55	0	54	0	5	5	66	19	0	0	119	0	13	1	31	0	255	0	10	31	0	30
Ascomycota;Dothideomycetes;Pleosporales;Periconiaceae;Periconia;	0	0	0	0	0	0	18	0	0	0	0	0	0	0	16	0	0	0	0	0	0	1	0	0	0	0	0	0	0	0
Ascomycota;Dothideomycetes;Pleosporales;Phaeosphaeriaceae;Bhatiellae;Bhatiellae rosae	0	0	0	0	0	8	25	0	0	0	0	0	0	0	0	13	0	0	0	0	0	0	0	0	0	0	0	0	0	0
Ascomycota;Dothideomycetes;Pleosporales;Phaeosphaeriaceae;Chaetosphaeronema;	0	0	0	0	0	0	0	0	0	0	0	0	0	0	27	0	0	0	3	0	1	0	0	0	1	0	0	0	0	0
Ascomycota;Dothideomycetes;Pleosporales;Phaeosphaeriaceae;NA;	0	0	0	0	0	79	81	369	47	24	53	28	504	5	1202	138	0	0	291	0	30	42	158	0	111	0	0	32	0	503
Ascomycota;Dothideomycetes;Pleosporales;Phaeosphaeriaceae;NA;Phaeosphaeriaceae sp.	0	0	0	0	0	0	172	1922	0	0	0	0	0	0	0	8	0	0	0	0	4	0	0	0	0	10	0	0	0	0
Ascomycota;Dothideomycetes;Pleosporales;Phaeosphaeriaceae;Neosetophoma;	0	0	0	0	0	0	0	0	0	0	0	0	5	0	0	29	0	0	0	0	0	0	9	0	28	0	12	20	0	0
Ascomycota;Dothideomycetes;Pleosporales;Phaeosphaeriaceae;Neosetophoma;Neosetophoma samarorum	0	0	0	0	0	503	0	0	0	0	407	0	0	265	72	0	0	0	449	0	0	4	74	0	284	0	5	52	0	32
Ascomycota;Dothideomycetes;Pleosporales;Phaeosphaeriaceae;Ophiosimulans;Ophiosimulans tanaceti	0	0	0	0	0	0	0	0	0	0	0	1	0	0	0	0	0	0	1	0	0	28	48	0	0	0	0	0	0	0
Ascomycota;Dothideomycetes;Pleosporales;Phaeosphaeriaceae;Ophiosphaerella;	0	0	0	0	0	8	0	167	0	0	0	0	0	0	0	0	0	0	0	0	0	0	0	0	0	0	0	0	0	0
Ascomycota;Dothideomycetes;Pleosporales;Phaeosphaeriaceae;Ophiosphaerella;Ophiosphaerella sp.	0	0	0	0	0	0	0	2	0	0	14	10	0	0	0	86	0	0	0	0	0	0	0	0	0	0	0	0	0	22
Ascomycota;Dothideomycetes;Pleosporales;Phaeosphaeriaceae;Paraphoma;	0	0	0	0	0	395	0	0	0	0	130	182	0	0	0	0	29	0	138	0	0	0	10	0	145	15	5	150	0	0
Ascomycota;Dothideomycetes;Pleosporales;Phaeosphaeriaceae;Phaeosphaeria;	0	0	0	0	0	16	111	314	0	0	0	0	0	3	0	0	0	0	0	0	3	0	3	0	0	0	0	16	0	274
Ascomycota;Dothideomycetes;Pleosporales;Phaeosphaeriaceae;Phaeosphaeria;Phaeosphaeria gahniae	0	0	0	0	0	0	0	0	0	0	0	0	0	0	7	102	0	0	0	0	389	0	0	0	0	0	0	5	0	0
Ascomycota;Dothideomycetes;Pleosporales;Phaeosphaeriaceae;Sclerostagonospora;Sclerostagonospora lathyri	0	0	0	0	0	0	0	0	0	0	0	0	117	0	18	0	7	0	0	0	0	49	10	0	0	0	0	0	0	7
Ascomycota;Dothideomycetes;Pleosporales;Phaeosphaeriaceae;Sclerostagonospora;Sclerostagonospora sp.	0	0	0	0	0	63	10	21	0	0	0	32	0	0	0	0	8	0	11	0	0	0	18	0	8	0	0	0	0	0
Ascomycota;Dothideomycetes;Pleosporales;Phaeosphaeriaceae;Setophaeosphaeria;Setophaeosphaeria badalingensis	0	0	0	0	0	0	0	0	0	0	0	0	8	19	0	41	0	0	0	0	0	0	18	0	22	0	0	0	0	9
Ascomycota;Dothideomycetes;Pleosporales;Phaeosphaeriaceae;Setophaeosphaeria;Setophaeosphaeria citricola	0	0	0	0	0	0	0	0	0	0	0	0	0	15	0	41	0	0	17	0	0	1	0	0	0	0	0	0	0	0
Ascomycota;Dothideomycetes;Pleosporales;Phaeosphaeriaceae;Wojnowiciella;Wojnowiciella dactylidis	0	0	0	0	0	0	0	0	0	0	0	9	0	1	0	0	0	0	0	0	0	0	0	0	33	0	0	0	0	14
Ascomycota;Dothideomycetes;Pleosporales;Pleosporaceae;Alternaria;	0	0	0	0	4	1539	336	609	103	101	475	107	363	528	359	379	211	0	655	0	568	2283	721	0	662	474	2647	2372	0	490
Ascomycota;Dothideomycetes;Pleosporales;Pleosporaceae;Alternaria;Alternaria eureka	0	0	7	0	0	41	12	70	46	52	263	33	270	61	161	36	0	0	178	0	1094	198	250	0	283	4	0	0	0	502
Ascomycota;Dothideomycetes;Pleosporales;Pleosporaceae;Alternaria;Alternaria lolii	0	0	0	0	0	0	0	0	0	0	0	0	0	0	0	0	0	0	0	0	10	0	0	0	64	0	0	0	0	0
Ascomycota;Dothideomycetes;Pleosporales;Pleosporaceae;Comoclathris;Comoclathris sp.	0	0	0	0	0	0	0	0	0	0	11	0	0	7	4	0	0	0	0	0	7	3	28	0	0	0	0	0	0	0
Ascomycota;Dothideomycetes;Pleosporales;Pleosporaceae;Drechslera;	0	0	0	0	0	0	1166	1677	43	0	123	155	0	254	204	1760	18	0	0	0	0	1990	415	0	474	150	41	9	0	0
Ascomycota;Dothideomycetes;Pleosporales;Pleosporaceae;NA;	0	0	7	0	0	29	0	0	0	0	0	0	0	0	20	28	2	0	44	0	0	0	32	0	0	0	0	1	0	0
Ascomycota;Dothideomycetes;Pleosporales;Pleosporaceae;Stemphylium;	0	0	0	0	0	1	0	0	0	5	0	0	0	0	0	0	0	0	3	0	0	42	0	0	1	0	0	1	0	0
Ascomycota;Dothideomycetes;Pleosporales;Pseudopyrenochaetaceae;Pseudopyrenochaeta;	0	0	0	0	1	2	0	0	0	14	1	0	0	0	2	0	0	0	0	0	0	0	0	0	1	5	0	0	0	0
Ascomycota;Dothideomycetes;Pleosporales;Pseudopyrenochaetaceae;Pseudopyrenochaeta;Pseudopyrenochaeta terrestris	0	0	0	0	0	364	0	0	0	1	51	0	0	0	140	0	0	0	137	0	8	44	0	0	118	175	31	10	0	0
Ascomycota;Dothideomycetes;Pleosporales;Sporormiaceae;NA;	0	0	0	0	36	175	96	0	0	57	0	0	0	0	0	230	33	0	71	0	34	73	164	0	0	172	15	16	0	85
Ascomycota;Dothideomycetes;Pleosporales;Sporormiaceae;NA;Sporormiaceae sp.	0	0	0	0	0	28	84	0	12	0	0	0	0	0	5	169	0	0	1	0	65	97	1212	0	0	0	0	5	0	60
Ascomycota;Dothideomycetes;Pleosporales;Sporormiaceae;Preussia;	0	0	0	0	0	5	575	125	0	0	1	0	0	1	1	4	7	0	12	0	1	6	3	0	0	31	0	5	0	0
Ascomycota;Dothideomycetes;Pleosporales;Sporormiaceae;Preussia;Preussia australis	0	0	0	0	0	45	0	1	0	0	0	0	0	0	0	38	0	0	0	0	0	35	0	0	0	0	0	0	0	0
Ascomycota;Dothideomycetes;Pleosporales;Sporormiaceae;Preussia;Preussia sp. (in: Fungi)	0	0	0	0	0	155	0	9	23	0	0	0	0	0	14	1	0	0	12	0	0	31	337	0	0	1271	0	483	0	72
Ascomycota;Dothideomycetes;Pleosporales;Sporormiaceae;Sporormia;Sporormia sp. BAB-4550	0	0	0	0	0	0	0	0	0	0	0	0	0	1	0	158	0	0	0	0	0	14	0	0	0	0	0	0	0	0
Ascomycota;Dothideomycetes;Venturiales;Venturiaceae;Venturia;	0	0	0	0	0	0	59	31	0	0	0	0	0	0	0	33	0	0	0	0	0	0	0	0	4	0	0	0	0	4
Ascomycota;Eurotiomycetes;Chaetothyriales;Herpotrichiellaceae;Cladophialophora;	0	0	0	0	34	0	45	190	60	28	71	0	0	4	0	119	22	0	0	0	31	45	109	0	38	81	39	0	0	80
Ascomycota;Eurotiomycetes;Chaetothyriales;Herpotrichiellaceae;Cladophialophora;Cladophialophora chaetospira	0	0	0	0	32	79	894	1894	1215	38	564	17	397	224	51	452	92	0	0	0	45	378	216	0	57	132	687	563	0	140
Ascomycota;Eurotiomycetes;Chaetothyriales;Herpotrichiellaceae;Cladophialophora;Cladophialophora sp. L3-3-NN-2016	0	0	0	0	0	0	0	0	3	0	257	0	0	0	0	0	0	0	0	0	0	0	0	0	0	0	0	0	0	0
Ascomycota;Eurotiomycetes;Chaetothyriales;Herpotrichiellaceae;Exophiala;	0	10	0	0	0	0	0	3	0	0	1	0	0	0	0	10	0	0	0	0	0	0	0	0	3	0	0	0	0	0
Ascomycota;Eurotiomycetes;Chaetothyriales;Herpotrichiellaceae;Exophiala;Exophiala bonariae	0	0	0	0	0	0	75	208	12	6	0	0	22	0	0	38	0	0	0	0	0	15	13	0	0	0	0	32	0	13
Ascomycota;Eurotiomycetes;Chaetothyriales;Herpotrichiellaceae;NA;	0	0	0	0	0	52	1	48	0	1	0	0	0	0	26	6	0	0	12	0	0	0	0	0	0	23	0	65	0	10
Ascomycota;Eurotiomycetes;Chaetothyriales;Herpotrichiellaceae;NA;Herpotrichiellaceae sp.	0	0	0	0	0	0	0	17	0	0	0	0	0	0	0	0	0	0	0	0	55	0	0	0	0	0	0	0	0	0
Ascomycota;Eurotiomycetes;Chaetothyriales;Herpotrichiellaceae;Phialophora;	0	0	0	0	0	0	5	0	0	0	0	0	0	0	0	15	0	0	0	0	0	0	0	0	0	14	0	0	0	1
Ascomycota;Eurotiomycetes;Chaetothyriales;NA;;	0	0	0	0	2	418	649	1255	147	1	10	51	383	187	286	330	3	0	186	0	59	335	607	0	499	2	26	15	0	756
Ascomycota;Eurotiomycetes;Chaetothyriales;NA;;Chaetothyriales sp.	0	0	0	0	0	0	0	0	0	0	0	0	0	0	0	7	0	0	0	0	0	86	0	0	0	1	0	0	0	0
Ascomycota;Eurotiomycetes;Chaetothyriales;NA;NA;Chaetothyriales sp. AR-2010	0	0	0	0	0	227	31	18	38	0	806	0	104	97	43	41	1	0	103	0	0	0	84	0	851	0	0	0	0	21
Ascomycota;Eurotiomycetes;Chaetothyriales;NA;NA;Chaetothyriales sp. MP-2014	0	0	0	0	0	0	0	0	26	0	0	0	22	42	0	0	0	0	0	0	0	64	0	0	0	314	0	0	0	81
Ascomycota;Eurotiomycetes;Chaetothyriales;NA;Neophaeococcomyces;Neophaeococcomyces aloes	0	0	0	0	0	0	63	217	0	0	0	0	0	31	27	90	0	0	0	0	24	67	69	0	10	0	0	0	0	0
Ascomycota;Eurotiomycetes;Chaetothyriales;NA;Xylohypha;Xylohypha curta	0	0	0	0	0	0	15	9	20	0	98	6	40	0	0	0	35	0	0	0	0	0	0	0	0	0	0	10	0	15
Ascomycota;Eurotiomycetes;Chaetothyriales;Trichomeriaceae;Knufia;	0	0	0	0	0	2	73	213	27	0	1	4	3	8	3	5	0	0	4	0	5	2	3	0	3	0	1	1	0	1
Ascomycota;Eurotiomycetes;Chaetothyriales;Trichomeriaceae;Knufia;Knufia tsunedae	0	0	0	0	0	2	2	13	0	0	0	4	0	4	6	4	1	0	1	0	3	0	6	0	4	0	0	1	0	1
Ascomycota;Eurotiomycetes;Eurotiales;Aspergillaceae;Aspergillus;	0	0	0	0	0	13	0	0	0	0	0	0	0	0	6	17	0	0	0	0	0	2	0	0	0	0	0	0	0	0
Ascomycota;Eurotiomycetes;Eurotiales;Aspergillaceae;Penicillium;	1015	187	758	573	59	1216	382	54	80	0	159	3	151	55	72	218	73	285	39	460	8	258	99	372	105	0	114	1	33	73
Ascomycota;Eurotiomycetes;Eurotiales;Aspergillaceae;Penicillium;Penicillium sacculum	0	0	0	0	0	0	0	0	0	0	0	0	0	0	0	76	0	0	0	0	1	0	0	0	0	0	7	0	0	0
Ascomycota;Eurotiomycetes;Eurotiales;Aspergillaceae;Penicillium;Penicillium sp.	56	1	0	0	0	0	0	0	0	0	0	0	0	0	0	0	0	29	0	49	0	0	0	0	0	0	0	0	0	0
Ascomycota;Eurotiomycetes;Eurotiales;Aspergillaceae;Penicillium;Penicillium sp. YM3II	11	0	13	0	0	0	0	0	0	0	0	0	0	0	0	0	0	0	0	0	0	0	0	0	0	0	0	0	0	0
Ascomycota;Eurotiomycetes;Eurotiales;NA;;	6	0	0	0	0	0	0	181	0	0	0	0	0	0	0	0	0	0	0	0	0	0	0	0	0	0	0	0	0	0
Ascomycota;Eurotiomycetes;NA;;NA;	0	0	0	0	0	0	0	35	23	0	85	0	0	0	17	0	0	0	0	0	1	116	0	0	0	405	0	0	0	1
Ascomycota;Eurotiomycetes;NA;NA;NA;Eurotiomycetes sp. PIMO_376	0	0	0	0	0	0	44	204	0	0	0	0	0	0	0	0	0	0	0	0	0	0	34	0	0	0	0	0	0	0
Ascomycota;Eurotiomycetes;NA;NA;Paracladophialophora;Paracladophialophora sp.	0	0	0	0	0	0	26	55	50	0	0	0	21	0	0	0	0	0	0	0	0	0	0	0	0	1	0	0	0	54
Ascomycota;Eurotiomycetes;Onygenales;Gymnoascaceae;Gymnoascus;	0	0	0	0	0	53	9	7	8	0	0	0	0	0	13	0	0	0	0	0	0	55	30	0	0	0	0	0	0	0
Ascomycota;Eurotiomycetes;Onygenales;Gymnoascaceae;Gymnoascus;Gymnoascus reesii	0	0	0	0	0	0	0	0	0	0	0	0	0	0	0	0	0	0	10	0	0	0	0	0	10	0	13	0	0	0
Ascomycota;Eurotiomycetes;Onygenales;NA;Malbranchea;Malbranchea flocciformis	0	0	0	0	0	16	0	0	2	0	0	0	0	0	0	0	0	0	0	0	0	0	0	0	5	0	0	0	0	0
Ascomycota;Eurotiomycetes;Onygenales;NA;Spiromastix;Spiromastix sp. F19	0	0	0	0	126	0	0	0	0	0	0	0	0	0	0	0	0	0	0	0	27	0	0	0	0	0	0	0	0	15
Ascomycota;Eurotiomycetes;Onygenales;Onygenaceae;Auxarthron;	0	0	0	0	1	19	0	0	0	0	4	0	0	0	0	0	0	0	0	0	0	0	0	0	0	0	0	0	0	0
Ascomycota;Lecanoromycetes;Peltigerales;Pannariaceae;Degelia;Degelia plumbea	0	0	0	0	0	0	0	0	6	0	20	0	20	32	0	9	20	0	0	0	0	5	0	0	1	26	5	0	0	0
Ascomycota;Leotiomycetes;Helotiales;Dermateaceae;Patinella;Patinella sp.	5	9	16	0	0	0	0	0	0	0	0	0	0	0	0	0	0	6	0	38	0	0	0	30	0	0	0	0	0	0
Ascomycota;Leotiomycetes;Helotiales;Helotiaceae;Crocicreas;	0	0	0	0	0	37	0	0	0	0	0	0	28	0	0	0	0	0	0	0	0	0	0	0	0	0	0	0	0	0
Ascomycota;Leotiomycetes;Helotiales;Helotiaceae;NA;	0	0	3	0	0	0	2	312	6	0	103	0	0	0	0	84	927	5	0	0	0	0	0	0	0	82	0	0	0	0
Ascomycota;Leotiomycetes;Helotiales;Helotiaceae;Tricladium;	0	0	0	0	0	0	0	0	4	0	124	0	0	1	0	0	0	0	0	0	0	0	0	0	0	0	0	0	0	0
Ascomycota;Leotiomycetes;Helotiales;Hyaloscyphaceae;NA;Hyaloscyphaceae sp.	3	0	0	0	0	0	0	0	0	0	0	0	35	0	0	0	0	0	0	0	0	0	0	0	0	0	0	0	0	0
Ascomycota;Leotiomycetes;Helotiales;NA;;	94	139	228	42	31	19	1747	899	98	0	129	383	140	1	5	15	38	25	43	71	14	0	0	52	1178	92	229	90	16	209
Ascomycota;Leotiomycetes;Helotiales;NA;;Helotiales sp.	33	1668	115	0	0	0	0	43	9	0	1	5	0	0	0	0	0	52	0	16	0	0	0	28	0	0	0	0	0	0
Ascomycota;Leotiomycetes;Helotiales;NA;Cadophora;	683	478	137	0	0	0	0	68	74	0	93	0	0	0	0	25	0	0	0	0	0	0	0	0	1	430	0	0	0	57
Ascomycota;Leotiomycetes;Helotiales;NA;Cadophora;Cadophora luteo-olivacea	2	4	0	0	0	27	0	0	0	0	0	0	0	0	0	0	0	0	0	0	0	32	0	0	64	0	0	0	0	0
Ascomycota;Leotiomycetes;Helotiales;NA;Chalara;Chalara sp. TMS-2011	0	0	0	0	0	16	0	0	0	0	0	0	0	0	0	0	0	0	0	0	0	0	0	0	0	0	6	0	0	0
Ascomycota;Leotiomycetes;Helotiales;NA;NA;Helotiales sp.	0	2	0	0	0	0	77	855	100	0	26	35	4923	0	41	0	362	0	0	4	5	12	30	3	7	34	0	172	0	350
Ascomycota;Leotiomycetes;Helotiales;NA;NA;Helotiales sp. C20	28	33	75	0	0	0	0	0	0	0	0	0	0	0	0	0	0	89	0	0	0	0	0	23	0	0	0	0	0	0
Ascomycota;Leotiomycetes;Helotiales;NA;NA;Helotiales sp. S-22	0	0	0	0	0	0	113	2	0	0	13	0	0	0	0	0	43	0	0	0	0	0	0	0	0	10	0	3	0	0
Ascomycota;Leotiomycetes;Helotiales;Rutstroemiaceae;NA;	0	0	0	0	0	0	18	0	8	0	8	0	0	0	0	24	139	0	0	0	0	0	0	0	745	0	0	0	0	65
Ascomycota;Leotiomycetes;Helotiales;Rutstroemiaceae;Rutstroemia;	0	0	0	0	0	0	0	0	0	38	0	0	10	0	0	0	0	0	25	0	0	38	103	0	0	0	0	0	0	12
Ascomycota;Leotiomycetes;NA;;NA;	50	2	25	0	0	218	18	32	154	0	18	21	25	0	0	0	291	1	0	66	13	1	0	67	48	1	9	0	1	45
Ascomycota;Leotiomycetes;NA;Myxotrichaceae;Oidiodendron;	0	0	14	6	0	0	0	0	0	0	0	0	0	0	0	0	0	0	0	0	7	0	0	0	0	0	0	0	0	1
Ascomycota;Leotiomycetes;NA;Myxotrichaceae;Oidiodendron;Oidiodendron rhodogenum	51	8	121	11	0	0	0	0	0	0	0	0	0	0	0	0	0	7	0	39	0	0	0	34	0	0	0	0	0	0
Ascomycota;Leotiomycetes;NA;Myxotrichaceae;Oidiodendron;Oidiodendron sp. 1 2017	122	41	259	20	0	0	0	0	0	0	0	0	0	0	0	0	0	43	0	112	0	0	0	92	0	0	0	0	11	0
Ascomycota;Leotiomycetes;NA;Pseudeurotiaceae;Geomyces;	1069	295	446	334	0	9	0	0	0	0	0	0	0	0	0	0	0	1397	0	1022	0	0	0	1037	0	0	0	0	152	0
Ascomycota;Leotiomycetes;NA;Pseudeurotiaceae;Geomyces;Geomyces sp. (in: Leotiomycetes)	324	345	1	0	0	0	34	0	0	0	0	0	0	0	0	0	0	7	0	481	37	1	0	449	3	0	0	0	0	0
Ascomycota;Leotiomycetes;NA;Pseudeurotiaceae;Gymnostellatospora;	807	466	637	0	0	0	0	0	0	0	0	0	0	0	0	0	0	241	0	431	0	0	0	442	0	0	0	0	300	0
Ascomycota;Leotiomycetes;NA;Pseudeurotiaceae;NA;	2447	1385	2857	479	0	1	0	0	1	0	0	0	0	0	0	0	0	1083	0	2631	0	0	0	2477	0	1	0	27	344	60
Ascomycota;Leotiomycetes;NA;Pseudeurotiaceae;Pseudeurotium;	4127	3614	3505	647	0	0	0	0	0	0	0	0	0	0	0	0	0	5102	0	5802	0	0	0	5656	0	0	0	0	1029	0
Ascomycota;Leotiomycetes;NA;Pseudeurotiaceae;Pseudogymnoascus;	10772	5381	11571	1267	0	0	0	0	0	0	0	0	13	0	0	0	0	4519	0	8974	0	0	0	8385	0	0	0	0	1898	0
Ascomycota;Leotiomycetes;NA;Pseudeurotiaceae;Pseudogymnoascus;Pseudogymnoascus pannorum	131	143	177	40	0	0	0	0	0	0	0	0	0	0	0	0	0	99	0	154	0	0	0	151	0	0	0	0	0	0
Ascomycota;Leotiomycetes;NA;Pseudeurotiaceae;Pseudogymnoascus;Pseudogymnoascus sp.	107	321	164	32	0	0	0	0	0	0	0	0	0	0	0	0	0	111	0	287	0	0	0	286	0	0	0	0	5	0
Ascomycota;NA;;NA;;	9371	5246	6691	3645	40	523	809	1315	420	44	514	89	966	465	941	1240	505	5232	2747	8989	1710	601	5024	8436	2739	418	18	797	1066	579
Ascomycota;NA;;NA;Pseudosigmoidea;Pseudosigmoidea alnicola	0	0	0	0	0	0	0	0	0	0	0	0	0	0	0	0	0	0	0	43	0	0	0	40	0	0	0	0	0	0
Ascomycota;NA;;NA;Tetracladium;	0	0	0	0	0	19	0	0	0	0	0	2	2	3	6	1	3	0	27	0	0	1	0	0	1	0	0	3	0	2
Ascomycota;NA;;NA;Tricellula;	0	0	0	0	0	3	0	0	0	0	69	0	0	0	0	0	0	0	41	0	0	0	0	0	5	0	0	70	0	0
Ascomycota;NA;NA;NA;Camposporium;Camposporium ramosum	0	0	0	0	0	0	334	453	0	0	0	0	0	0	0	39	0	0	0	0	145	471	0	0	0	0	0	0	0	0
Ascomycota;NA;NA;NA;Tricellula;Tricellula inaequalis	0	0	0	0	0	57	0	0	0	0	0	0	0	3	1	103	0	0	907	0	0	0	0	0	415	0	0	0	0	0
Ascomycota;Orbiliomycetes;Orbiliales;Orbiliaceae;Orbilia;	0	0	0	0	0	349	0	0	136	0	48	14	95	116	68	306	0	0	159	0	0	19	157	0	710	1	0	13	0	210
Ascomycota;Orbiliomycetes;Orbiliales;Orbiliaceae;Orbilia;Orbilia sp. HOB-2016n	0	0	0	0	0	0	40	0	0	0	29	0	0	0	0	0	0	0	0	0	0	0	0	0	0	0	0	0	0	0
Ascomycota;Pezizomycetes;Pezizales;Ascobolaceae;Ascobolus;Ascobolus sp.	0	0	0	0	0	6	0	0	0	0	0	0	0	0	0	26	0	0	665	0	0	0	13	0	3	0	92	0	0	0
Ascomycota;Pezizomycetes;Pezizales;Pezizaceae;Oedocephalum;Oedocephalum adhaerens	0	0	0	0	0	0	0	0	0	0	0	0	0	0	0	0	0	0	20	0	0	0	0	0	0	0	55	0	0	0
Ascomycota;Saccharomycetes;Saccharomycetales;NA;Candida;	37	0	41	0	0	0	0	0	0	0	0	0	0	0	0	0	0	1	0	45	0	0	0	55	0	0	0	0	10	0
Ascomycota;Saccharomycetes;Saccharomycetales;NA;Candida;Candida sp. NY7122	2935	95	2592	41	0	0	0	0	0	0	0	0	0	0	0	0	0	277	0	2735	0	0	0	2691	0	0	0	0	209	0
Ascomycota;Saccharomycetes;Saccharomycetales;NA;Candida;Candida subhashii	812	40	808	12	0	0	0	0	0	0	0	0	0	0	0	0	0	91	0	853	0	0	0	819	0	0	0	0	66	0
Ascomycota;Saccharomycetes;Saccharomycetales;NA;Nadsonia;Nadsonia starkeyi-henricii	55	15	824	11	0	0	0	0	0	0	0	0	0	0	0	0	0	15	0	80	0	0	0	78	0	0	0	0	29	0
Ascomycota;Saccharomycetes;Saccharomycetales;Trichomonascaceae;Sugiyamaella;Sugiyamaella paludigena	13	0	0	0	0	0	0	0	0	0	0	0	0	0	0	0	0	0	0	0	0	0	0	10	0	0	0	0	0	0
Ascomycota;Saccharomycetes;Saccharomycetales;Trichomonascaceae;Trichomonascus;Trichomonascus sp. MG-2018	558	41	397	20	0	0	0	0	0	0	0	0	0	0	0	0	0	157	0	589	0	0	0	554	0	0	0	0	91	0
Ascomycota;Sordariomycetes;Coniochaetales;Coniochaetaceae;Coniochaeta;Coniochaeta sp.	0	0	0	0	0	0	0	36	0	0	0	0	0	1	0	0	0	0	0	0	0	158	1	0	0	0	0	0	0	0
Ascomycota;Sordariomycetes;Coniochaetales;Coniochaetaceae;Coniochaeta;Coniochaeta sp. C52	0	0	0	0	0	0	8	0	0	0	0	0	0	0	0	33	0	0	0	0	0	0	0	0	0	0	0	8	0	25
Ascomycota;Sordariomycetes;Coniochaetales;Coniochaetaceae;NA;	0	0	0	0	0	0	0	3	0	0	0	0	0	19	0	1	0	0	0	0	0	16	0	0	0	2	0	20	0	0
Ascomycota;Sordariomycetes;Diaporthales;Diaporthaceae;Diaporthe;Diaporthe ambigua	0	0	0	0	0	42	0	0	0	0	0	0	15	42	0	42	0	0	0	0	0	0	20	0	0	0	5	0	0	0
Ascomycota;Sordariomycetes;Diaporthales;NA;;	0	0	0	0	220	33	0	15	47	0	82	83	18	11	30	37	18	0	8	0	78	242	6	0	37	133	68	26	0	22
Ascomycota;Sordariomycetes;Glomerellales;Plectosphaerellaceae;NA;	0	0	0	0	0	0	0	0	0	0	0	0	0	16	0	0	0	0	0	0	0	0	0	0	0	7	0	0	0	0
Ascomycota;Sordariomycetes;Glomerellales;Plectosphaerellaceae;Plectosphaerella;	0	0	0	0	0	0	0	0	0	0	6	0	0	3	18	0	0	0	13	0	0	0	0	0	0	0	0	1	0	0
Ascomycota;Sordariomycetes;Hypocreales;Bionectriaceae;Clonostachys;	0	237	0	0	0	0	0	14	0	0	0	0	0	0	0	11	0	0	0	0	0	0	0	0	0	0	51	0	3183	0
Ascomycota;Sordariomycetes;Hypocreales;Bionectriaceae;Hydropisphaera;Hydropisphaera erubescens	0	0	0	0	0	0	40	0	16	0	0	0	0	0	202	0	45	0	11	0	0	34	87	0	165	1333	0	31	0	0
Ascomycota;Sordariomycetes;Hypocreales;Clavicipitaceae;Metarhizium;	0	0	0	0	0	19	0	0	0	0	0	0	0	0	0	0	0	0	0	0	0	0	3	0	0	0	0	0	0	0
Ascomycota;Sordariomycetes;Hypocreales;Cordycipitaceae;Beauveria;	0	0	0	0	0	0	0	0	6	0	2	0	9	0	0	2	0	0	0	0	1	0	0	0	0	6	0	0	0	10
Ascomycota;Sordariomycetes;Hypocreales;Hypocreaceae;Trichoderma;	662	281	1299	104	0	0	17	446	4	0	0	0	1	0	4	19	0	184	0	817	0	5	0	848	0	0	0	7	74	0
Ascomycota;Sordariomycetes;Hypocreales;NA;;	5	0	1	0	27	8	0	0	0	0	1	0	0	0	0	0	0	0	0	0	6	0	8	0	0	1	0	0	0	0
Ascomycota;Sordariomycetes;Hypocreales;NA;Acremonium;	195	127	284	69	0	0	0	0	0	0	0	0	0	0	0	0	0	140	0	264	0	0	0	268	0	4	0	0	17	0
Ascomycota;Sordariomycetes;Hypocreales;NA;Acremonium;Acremonium cavaraeanum	0	0	1	0	0	0	0	8	0	0	0	0	22	0	0	0	0	1	0	2	0	0	0	0	0	0	0	0	0	0
Ascomycota;Sordariomycetes;Hypocreales;NA;NA;Hypocreales sp.	0	0	0	0	0	0	0	0	0	0	0	0	0	0	0	0	0	0	0	0	0	22	45	0	0	0	0	0	0	0
Ascomycota;Sordariomycetes;Hypocreales;Nectriaceae;Cylindrocarpon;Cylindrocarpon sp. PB1-R7-A Lr	0	0	0	0	0	64	0	0	0	0	0	0	0	0	0	0	0	0	0	0	0	0	0	0	14	0	0	0	0	0
Ascomycota;Sordariomycetes;Hypocreales;Nectriaceae;Fusarium;	0	0	13	0	30	2885	698	2214	615	93	819	15	243	444	573	1185	344	0	880	0	279	1099	1042	2	240	1513	367	114	20	986
Ascomycota;Sordariomycetes;Hypocreales;Nectriaceae;Fusarium;Fusarium oxysporum	0	0	0	0	0	0	174	1	0	0	0	0	132	0	0	1	0	0	0	0	0	0	1	0	0	0	0	0	0	0
Ascomycota;Sordariomycetes;Hypocreales;Nectriaceae;Ilyonectria;	0	0	0	0	0	21	0	0	12	0	0	13	0	0	0	0	0	0	0	0	0	0	0	0	0	0	9	6	0	19
Ascomycota;Sordariomycetes;Hypocreales;Nectriaceae;NA;	0	0	0	0	5	77	43	359	13	0	29	0	15	37	47	497	14	0	48	0	0	110	55	0	23	102	15	43	0	97
Ascomycota;Sordariomycetes;Hypocreales;Nectriaceae;Thelonectria;	0	0	0	0	0	2	0	0	174	0	0	0	0	10	0	0	0	0	0	0	0	0	0	0	0	55	0	9	0	13
Ascomycota;Sordariomycetes;Hypocreales;Niessliaceae;Monocillium;Monocillium indicum	0	0	0	0	10	0	0	0	0	0	0	0	0	0	0	0	0	0	0	0	0	16	0	0	0	0	0	0	0	0
Ascomycota;Sordariomycetes;Hypocreales;Niessliaceae;Niesslia;Niesslia exosporioides	0	0	0	0	0	0	0	0	0	0	0	0	0	0	0	0	0	0	0	0	21	0	0	0	0	0	0	19	0	0
Ascomycota;Sordariomycetes;Hypocreales;Stachybotryaceae;Albifimbria;	0	0	0	0	0	0	0	0	0	0	0	0	0	0	0	0	0	0	0	0	0	8	15	0	0	0	0	0	0	4
Ascomycota;Sordariomycetes;Hypocreales;Stachybotryaceae;Myrothecium;Myrothecium sp. CL-2015	0	0	0	0	0	0	0	0	10	0	0	0	0	0	0	0	0	0	252	0	0	0	0	0	0	0	0	0	0	0
Ascomycota;Sordariomycetes;Hypocreales;Stachybotryaceae;Stachybotrys;	0	1118	0	0	0	0	0	0	0	0	0	0	0	0	0	0	0	0	0	0	0	7	0	0	0	0	0	0	0	0
Ascomycota;Sordariomycetes;Microascales;NA;;	0	0	0	0	0	28	0	0	0	0	0	0	0	0	0	12	0	0	2	0	0	0	0	0	0	5	0	0	0	0
Ascomycota;Sordariomycetes;Myrmecridiales;Myrmecridiaceae;Myrmecridium;	0	0	0	0	0	0	0	0	0	0	0	0	0	0	0	35	0	0	0	0	0	15	30	0	0	0	0	0	0	0
Ascomycota;Sordariomycetes;NA;;NA;	0	0	0	9	0	54	328	41	0	0	110	0	0	6	0	48	5	0	52	0	4	43	26	0	0	59	24	33	0	103
Ascomycota;Sordariomycetes;NA;;Trichocladium;	0	0	0	0	0	0	0	23	0	0	0	0	0	0	0	0	0	0	4	0	0	0	0	0	0	0	0	0	0	0
Ascomycota;Sordariomycetes;NA;NA;Junewangia;Junewangia globulosa	0	0	0	0	0	0	154	546	0	0	0	0	0	9	0	30	0	0	0	0	0	13	0	0	0	0	0	0	0	0
Ascomycota;Sordariomycetes;NA;Sporidesmiaceae;Sporidesmium;Sporidesmium campiniae	0	0	0	0	1	1126	274	1352	764	0	428	44	568	488	644	1527	108	0	509	0	188	416	771	0	514	276	130	104	0	478
Ascomycota;Sordariomycetes;Sordariales;Cephalothecaceae;Cephalotheca;Cephalotheca sp.	53	0	0	27	0	0	0	0	0	0	0	0	0	0	0	0	0	0	0	0	0	0	0	16	0	0	0	0	0	0
Ascomycota;Sordariomycetes;Sordariales;Cephalothecaceae;Phialemonium;	10	4	7	2	0	0	0	0	0	0	0	0	0	0	0	0	0	2	0	5	0	0	0	4	0	0	0	0	0	0
Ascomycota;Sordariomycetes;Sordariales;Cephalothecaceae;Phialemonium;Phialemonium inflatum	4935	41	453	185	0	0	0	0	0	0	9	0	0	0	0	0	0	33	0	223	0	0	0	88	0	0	0	0	0	0
Ascomycota;Sordariomycetes;Sordariales;Chaetomiaceae;Chaetomium;Chaetomium sp. SS5	0	0	0	0	0	0	0	0	21	0	12	0	0	0	0	0	0	0	0	0	0	0	0	0	0	0	0	0	0	0
Ascomycota;Sordariomycetes;Sordariales;Chaetomiaceae;NA;	0	0	0	0	0	0	53	0	0	0	0	0	10	0	0	0	0	0	0	0	0	0	2	0	0	0	0	0	0	0
Ascomycota;Sordariomycetes;Sordariales;Lasiosphaeriaceae;Apodospora;Apodospora sp. GSH5_5_14	0	0	0	0	0	0	0	0	0	0	0	0	0	0	0	4	0	0	0	0	578	16	0	0	0	0	0	0	0	0
Ascomycota;Sordariomycetes;Sordariales;Lasiosphaeriaceae;Cladorrhinum;Cladorrhinum australe	0	0	0	0	0	0	0	0	0	0	0	0	0	0	0	0	0	0	170	0	0	0	0	0	43	0	0	0	0	95
Ascomycota;Sordariomycetes;Sordariales;Lasiosphaeriaceae;Cladorrhinum;Cladorrhinum sp.	0	0	0	0	0	16	0	0	0	33	0	0	18	0	0	0	0	0	0	0	0	8	6	0	0	0	0	0	0	0
Ascomycota;Sordariomycetes;Sordariales;Lasiosphaeriaceae;Echria;Echria gigantospora	0	0	0	0	0	0	1601	453	0	0	0	0	0	0	0	0	0	0	0	0	0	0	0	0	0	0	0	0	0	0
Ascomycota;Sordariomycetes;Sordariales;Lasiosphaeriaceae;NA;	0	0	0	0	0	6168	143	881	5	12	23	0	33	46	228	695	24	0	403	0	213	49	126	0	161	211	15	5857	0	284
Ascomycota;Sordariomycetes;Sordariales;Lasiosphaeriaceae;NA;Lasiosphaeriaceae sp.	0	0	0	0	0	13	0	0	0	0	0	0	0	0	1	0	0	0	0	0	0	0	3	0	0	29	0	23	0	2
Ascomycota;Sordariomycetes;Sordariales;Lasiosphaeriaceae;Podospora;Podospora intestinacea	0	0	0	0	0	0	0	0	2	2	8	0	9	22	60	3	0	0	0	0	20	0	0	0	4	5	0	36	0	0
Ascomycota;Sordariomycetes;Sordariales;Lasiosphaeriaceae;Podospora;Podospora sp.	0	0	0	0	0	0	0	0	0	0	0	0	0	0	0	7	34	0	38	0	0	0	0	0	1	17	0	113	0	50
Ascomycota;Sordariomycetes;Sordariales;Lasiosphaeriaceae;Schizothecium;	0	0	0	0	0	13	23	2	6	0	0	0	0	1	1	0	0	0	0	0	0	0	0	0	0	0	0	183	0	26
Ascomycota;Sordariomycetes;Sordariales;Lasiosphaeriaceae;Schizothecium;Schizothecium curvisporum	0	0	0	0	0	2	0	0	31	0	0	0	0	0	0	0	0	0	0	0	0	0	0	0	0	0	0	0	0	0
Ascomycota;Sordariomycetes;Sordariales;Lasiosphaeriaceae;Schizothecium;Schizothecium glutinans	0	0	0	0	0	0	31	312	0	0	0	10	0	8	0	358	0	0	0	0	13	89	26	0	17	14	0	157	0	138
Ascomycota;Sordariomycetes;Sordariales;NA;;	0	0	0	0	0	0	0	0	0	0	0	0	0	0	24	0	0	0	34	0	0	10	0	1	0	0	0	0	0	0
Ascomycota;Sordariomycetes;Sordariales;NA;NA;Sordariales sp.	0	0	0	0	0	0	0	0	0	0	0	0	0	0	0	53	0	0	109	0	0	6	443	0	0	4	0	0	0	0
Ascomycota;Sordariomycetes;Sordariales;Sordariaceae;NA;	0	0	0	0	0	0	0	0	0	0	5	0	0	0	0	0	0	0	34	0	4	5	0	0	0	0	0	0	0	316
Ascomycota;Sordariomycetes;Trichosphaeriales;Trichosphaeriaceae;Nigrospora;	0	0	0	0	0	0	0	617	0	0	0	0	0	0	0	0	0	0	0	0	0	0	0	0	0	0	0	0	0	2
Ascomycota;Sordariomycetes;Xylariales;Apiosporaceae;Arthrinium;	0	0	0	0	0	0	150	17	0	0	0	0	0	0	0	0	0	0	0	0	0	0	0	0	0	0	0	0	0	0
Ascomycota;Sordariomycetes;Xylariales;Microdochiaceae;Microdochium;	0	0	0	0	0	527	20	8	9	0	313	0	0	0	70	62	0	0	11	0	0	53	72	0	5	32	0	48	0	13
Ascomycota;Sordariomycetes;Xylariales;NA;Monosporascus;Monosporascus sp.	0	0	0	0	0	0	0	0	0	0	0	0	0	308	0	0	0	0	0	0	0	0	13	0	0	0	0	0	0	0
Ascomycota;Sordariomycetes;Xylariales;Sporocadaceae;Bartalinia;Bartalinia robillardoides	0	0	0	0	0	0	0	0	0	39	32	0	0	1	30	11	0	0	0	0	0	17	23	0	486	0	0	62	0	15
Ascomycota;Sordariomycetes;Xylariales;Sporocadaceae;NA;	0	0	0	0	0	0	0	0	52	1	5	0	49	0	0	15	0	0	0	0	2	0	8	0	18	0	0	17	0	14
Basidiomycota;Agaricomycetes;Agaricales;Agaricaceae;Tulostoma;	0	0	0	0	0	0	0	0	0	0	0	0	0	0	0	0	0	0	0	0	0	39	15	0	4	0	0	0	0	0
Basidiomycota;Agaricomycetes;Agaricales;Entolomataceae;Clitopilus;	0	0	0	0	0	0	0	0	23	0	0	0	0	0	0	0	0	0	30	0	0	60	61	0	5	73	22	0	0	0
Basidiomycota;Agaricomycetes;Agaricales;Entolomataceae;Entoloma;	0	0	0	0	0	0	0	66	0	0	0	0	0	0	0	0	0	0	0	0	0	0	0	0	0	9	0	0	0	0
Basidiomycota;Agaricomycetes;Agaricales;Lycoperdaceae;Disciseda;Disciseda candida	0	0	0	0	0	27	0	14	1496	0	0	28	0	29	0	0	1559	0	0	0	0	0	23	0	0	0	0	0	0	0
Basidiomycota;Agaricomycetes;Agaricales;Lyophyllaceae;Asterophora;Asterophora sp. aurim714	70	0	77	0	0	0	0	0	0	0	0	0	0	0	0	0	0	18	0	84	0	0	0	91	0	0	0	0	5	0
Basidiomycota;Agaricomycetes;Agaricales;Tricholomataceae;Arrhenia;Arrhenia sp.	0	0	0	0	0	0	0	0	0	0	2	0	75	0	21	0	0	0	0	0	0	44	0	0	0	0	0	0	0	0
Basidiomycota;Agaricomycetes;Auriculariales;NA;Oliveonia;Oliveonia pauxilla	0	0	0	0	0	0	0	0	0	0	87	0	18	0	0	0	0	0	0	0	0	0	0	0	0	0	0	0	0	0
Basidiomycota;Agaricomycetes;Cantharellales;Ceratobasidiaceae;NA;	0	0	0	0	0	15	79	0	36	0	42	0	0	2	0	1	0	0	73	0	0	327	108	0	27	2	0	26	0	7
Basidiomycota;Agaricomycetes;Cantharellales;Ceratobasidiaceae;Rhizoctonia;	0	0	0	0	0	0	0	115	0	0	0	0	0	0	0	390	0	0	3	0	0	0	0	0	0	0	0	0	0	0
Basidiomycota;Agaricomycetes;Corticiales;Corticiaceae;Sistotrema;Sistotrema hypogaeum	0	0	0	0	0	0	0	0	0	0	0	0	89	0	0	0	6	0	0	0	0	0	0	0	0	0	0	0	0	0
Basidiomycota;Agaricomycetes;Geastrales;Geastraceae;Geastrum;	0	0	0	0	2	11	0	1	0	0	10	4	0	1308	0	4	0	0	0	0	0	0	0	0	11	1	64	0	0	1
Basidiomycota;Agaricomycetes;Geastrales;Geastraceae;Geastrum;Geastrum floriforme	0	0	0	0	0	1	0	100	0	0	7	0	0	2	0	0	0	0	0	0	16	0	0	0	0	0	0	0	0	0
Basidiomycota;Agaricomycetes;Geastrales;Geastraceae;Geastrum;Geastrum hungaricum	0	0	0	0	0	0	0	8	0	0	0	0	0	1304	0	1	0	0	0	0	0	60	0	0	0	0	0	0	0	0
Basidiomycota;Agaricomycetes;Geastrales;Geastraceae;Geastrum;Geastrum sp.	0	0	0	0	0	0	923	0	1795	0	71	0	7	4	0	98	36	0	0	0	0	0	0	0	0	0	0	0	0	0
Basidiomycota;Agaricomycetes;Sebacinales;Sebacinaceae;NA;Sebacinaceae sp. 5 MB-2012	0	0	0	0	0	0	0	0	33	0	15	0	0	0	0	0	45	0	0	0	0	0	0	0	0	0	0	0	0	11
Basidiomycota;Agaricomycetes;Sebacinales;Serendipitaceae;Serendipita;Serendipita herbamans	0	0	0	0	0	0	0	0	145	0	0	0	47	0	0	0	11	0	0	0	0	0	0	0	18	0	0	0	0	0
Basidiomycota;Cystobasidiomycetes;Cystobasidiales;Cystobasidiaceae;Cystobasidium;	0	0	0	0	0	12	22	81	10	0	72	0	0	62	0	9	10	1	0	30	0	17	39	30	6	0	33	0	0	40
Basidiomycota;Cystobasidiomycetes;Cystobasidiales;NA;;	0	0	0	0	0	0	0	0	0	0	0	0	0	0	0	0	0	0	0	0	21	0	0	0	7	0	0	0	0	0
Basidiomycota;Cystobasidiomycetes;Cystobasidiales;NA;Occultifur;	0	0	0	0	0	0	0	2	0	0	0	0	0	0	0	0	0	0	0	0	2	0	0	5	0	0	0	0	0	11
Basidiomycota;Cystobasidiomycetes;NA;;NA;	0	0	0	0	0	0	0	0	0	8	0	0	0	0	0	26	0	0	8	0	0	0	0	0	8	0	16	0	0	0
Basidiomycota;Cystobasidiomycetes;NA;NA;Sakaguchia;Sakaguchia dacryoidea	0	19	0	0	0	0	0	0	0	0	0	0	0	0	0	0	0	0	0	0	0	0	0	0	0	0	0	0	112	0
Basidiomycota;Microbotryomycetes;Sporidiobolales;Sporidiobolaceae;Rhodotorula;	0	0	1	0	0	0	0	0	0	0	3	0	0	0	0	0	0	0	0	0	0	0	0	0	17	0	0	0	0	14
Basidiomycota;NA;;NA;;	0	0	0	0	0	3	0	35	0	0	0	0	0	0	31	1	0	0	0	0	55	0	0	0	0	0	0	0	0	0
Basidiomycota;Tremellomycetes;Cystofilobasidiales;Mrakiaceae;Mrakia;	33	0	20	0	0	0	0	0	0	0	0	0	0	0	0	0	0	0	0	6	0	0	0	8	0	0	0	0	0	0
Basidiomycota;Tremellomycetes;Cystofilobasidiales;Mrakiaceae;Tausonia;Tausonia pullulans	0	0	8	0	0	0	0	0	0	0	0	0	0	0	0	0	0	5	0	100	0	0	0	91	0	0	0	0	0	0
Basidiomycota;Tremellomycetes;Filobasidiales;Filobasidiaceae;Filobasidium;	0	0	0	0	0	12	3	0	0	45	8	0	0	1	8	0	0	0	10	0	0	40	0	0	13	1	1	0	0	5
Basidiomycota;Tremellomycetes;Filobasidiales;Filobasidiaceae;Naganishia;	0	0	0	0	1	0	21	28	1	59	1	1	17	30	1	82	0	0	0	0	1	21	44	0	0	3	59	0	0	110
Basidiomycota;Tremellomycetes;Filobasidiales;Filobasidiaceae;Naganishia;Naganishia globosa	0	0	0	0	0	0	68	144	0	0	0	0	34	0	0	0	0	0	0	0	0	0	4	0	0	0	0	0	0	1
Basidiomycota;Tremellomycetes;Filobasidiales;Filobasidiaceae;Naganishia;Naganishia randhawae	0	0	0	0	7	297	103	608	66	414	207	5	59	237	147	366	24	0	68	0	91	306	216	0	71	210	254	90	0	183
Basidiomycota;Tremellomycetes;Filobasidiales;NA;;	0	0	0	0	5	117	0	124	13	0	46	0	0	96	28	182	9	0	39	0	28	74	55	0	13	40	0	18	0	70
Basidiomycota;Tremellomycetes;Filobasidiales;Piskurozymaceae;Solicoccozyma;	0	0	0	0	0	1	834	532	0	0	2	0	0	103	0	2	0	0	0	0	1	0	0	0	0	1	0	0	0	1
Basidiomycota;Tremellomycetes;Filobasidiales;Piskurozymaceae;Solicoccozyma;Solicoccozyma aeria	0	0	0	0	0	466	52	66	18	0	117	0	13	129	64	114	24	0	47	0	19	190	157	0	36	62	42	0	0	8
Basidiomycota;Tremellomycetes;Filobasidiales;Piskurozymaceae;Solicoccozyma;Solicoccozyma terreus	8	19	7	0	37	270	0	0	250	25	494	1	46	217	61	336	72	13	32	21	209	247	149	29	60	301	217	48	117	177
Basidiomycota;Tremellomycetes;Filobasidiales;Piskurozymaceae;Solicoccozyma;Solicoccozyma terricola	14	31	8	1	0	0	0	0	0	0	0	0	0	0	0	0	0	6	0	30	0	0	0	19	0	0	0	0	84	0
Basidiomycota;Tremellomycetes;NA;;NA;	0	0	0	0	0	35	18	36	11	0	21	0	0	13	0	30	8	0	5	0	0	3	1	0	2	6	24	7	0	67
Basidiomycota;Tremellomycetes;Tremellales;Bulleribasidiaceae;Dioszegia;	0	0	0	0	0	0	0	0	5	0	0	0	0	0	0	16	0	0	0	0	33	0	0	0	0	0	0	0	0	6
Basidiomycota;Tremellomycetes;Tremellales;Bulleribasidiaceae;Vishniacozyma;	0	0	0	0	0	7	0	0	0	53	10	0	0	4	0	0	2	0	0	0	0	0	5	0	1	0	3	5	0	0
Basidiomycota;Tremellomycetes;Tremellales;Bulleribasidiaceae;Vishniacozyma;Vishniacozyma victoriae	0	0	0	0	0	0	4	12	1	0	6	0	22	0	0	0	0	0	12	0	3	5	0	0	8	0	0	23	0	0
Basidiomycota;Tremellomycetes;Tremellales;Cryptococcaceae;Cryptococcus;Cryptococcus sp. (in: Fungi)	0	0	0	0	0	0	0	2	0	0	26	0	5	0	14	178	2	0	0	0	86	3	0	0	7	0	0	8	0	0
Basidiomycota;Tremellomycetes;Tremellales;NA;;	0	0	0	0	4	50	140	395	43	27	16	4	24	29	0	128	6	0	57	0	20	26	23	0	17	6	15	17	0	180
Basidiomycota;Tremellomycetes;Tremellales;Rhynchogastremataceae;Papiliotrema;Papiliotrema frias	0	0	0	0	0	0	11	14	0	0	0	0	0	0	0	0	0	0	0	0	0	0	0	0	0	0	12	0	0	0
Basidiomycota;Tremellomycetes;Tremellales;Trimorphomycetaceae;Saitozyma;Saitozyma flava	0	0	0	0	0	0	11	22	0	0	0	0	0	0	0	0	0	0	0	0	0	0	0	0	0	0	0	0	0	0
Basidiomycota;Tremellomycetes;Tremellales;Trimorphomycetaceae;Saitozyma;Saitozyma podzolica	0	4	33	0	0	0	19	7	1	0	0	1	0	0	0	32	0	2	0	0	0	0	0	0	0	0	13	0	0	16
Basidiomycota;Tremellomycetes;Trichosporonales;Trichosporonaceae;Cutaneotrichosporon;	0	0	0	0	0	0	0	0	0	0	0	0	0	0	0	0	0	0	0	0	0	30	0	0	0	0	0	0	0	187
Chlorophyta;Trebouxiophyceae;Trebouxiales;Trebouxiaceae;Myrmecia;Myrmecia israeliensis	3	1	0	2	0	0	2	2	2	1	0	0	0	0	0	2	0	1	0	0	0	1	0	3	0	0	0	0	0	0
Mucoromycota;Glomeromycetes;Diversisporales;NA;Entrophospora;Entrophospora infrequens	0	0	0	0	0	2	46	0	0	0	0	0	0	0	0	0	0	0	1	0	0	0	0	0	0	0	0	0	0	1
Mucoromycota;Glomeromycetes;Glomerales;Claroideoglomeraceae;Claroideoglomus;Claroideoglomus claroideum	0	0	0	0	0	0	0	0	0	0	3	0	0	0	0	0	0	0	0	0	0	0	32	0	0	0	0	0	0	0
Mucoromycota;Mortierellomycetes;Mortierellales;Mortierellaceae;Mortierella;	19	7	2569	12	0	397	650	134	264	9	886	114	619	58	258	2532	136	16	120	33	16	512	571	44	195	214	77	139	0	1895
Mucoromycota;Mortierellomycetes;Mortierellales;Mortierellaceae;Mortierella;Mortierella alpina	0	0	0	0	0	162	0	0	0	0	0	0	0	0	0	0	0	0	14	0	0	0	0	0	1	21	0	0	0	0
Mucoromycota;Mortierellomycetes;Mortierellales;Mortierellaceae;Mortierella;Mortierella beljakovae	0	0	0	0	0	9	14	0	0	0	46	0	0	0	0	191	21	0	0	0	0	0	0	0	29	7	22	0	0	0
Mucoromycota;Mortierellomycetes;Mortierellales;Mortierellaceae;Mortierella;Mortierella gemmifera	0	0	0	0	0	0	0	0	0	0	37	0	0	0	0	0	0	0	0	0	0	0	0	0	0	0	0	0	0	99
Mucoromycota;Mortierellomycetes;Mortierellales;Mortierellaceae;Mortierella;Mortierella lignicola	0	0	0	0	0	0	0	0	0	0	16	814	0	0	0	875	15	0	0	0	0	0	0	0	0	0	0	0	0	312
Mucoromycota;Mortierellomycetes;Mortierellales;Mortierellaceae;Mortierella;Mortierella oligospora	0	0	0	0	0	26	0	0	0	0	0	0	0	0	0	0	0	0	0	0	0	0	57	0	0	0	0	0	0	0
Mucoromycota;Mortierellomycetes;Mortierellales;Mortierellaceae;Mortierella;Mortierella sp. 1 RB-2011	19	0	27	0	0	0	0	0	0	0	0	0	0	0	0	0	0	0	0	0	0	0	0	0	0	0	0	0	0	0
Mucoromycota;Mucoromycetes;Mucorales;Mucoraceae;Mucor;	0	0	0	0	0	0	21	0	0	0	0	0	0	0	0	4	0	0	0	0	0	0	0	0	0	0	0	0	0	33
Mucoromycota;Mucoromycetes;Mucorales;Mucoraceae;Mucor;Mucor strictus	1333	479	1707	118	0	0	0	0	0	0	0	0	0	0	0	0	0	547	0	1797	0	0	0	1699	0	0	0	0	101	0
Mucoromycota;NA;;NA;;	0	0	0	0	0	0	0	0	0	0	83	0	0	0	0	11	0	0	0	0	44	0	0	0	0	0	0	0	0	33
Mucoromycota;Umbelopsidomycetes;Umbelopsidales;Umbelopsidaceae;NA;	0	0	17	0	0	0	0	0	0	0	0	0	0	0	0	0	0	0	0	11	0	0	0	0	0	0	0	0	0	0
Mucoromycota;Umbelopsidomycetes;Umbelopsidales;Umbelopsidaceae;Umbelopsis;	79	186	28	0	0	0	1	0	15	0	1	0	0	0	0	0	0	22	0	43	1	0	0	50	0	0	0	0	0	2
Mucoromycota;Umbelopsidomycetes;Umbelopsidales;Umbelopsidaceae;Umbelopsis;Umbelopsis ramanniana	61	1	22	0	0	0	0	0	0	0	0	0	0	0	0	0	0	19	0	33	0	0	0	30	0	0	0	0	0	0
Mucoromycota;Umbelopsidomycetes;Umbelopsidales;Umbelopsidaceae;Umbelopsis;Umbelopsis sp. C_1_BESC_294ad	0	0	0	0	0	0	43	62	0	0	0	0	0	0	0	0	0	0	0	0	0	0	0	0	0	0	0	0	0	1
NA;;NA;;NA;	0	0	0	0	0	0	0	1	1	0	1	2	0	0	0	3	13	0	4	1	0	1	0	0	0	4	0	0	0	0
Olpidiomycota;Olpidiomycetes;Olpidiales;Olpidiaceae;Olpidium;	0	0	0	0	0	0	88	18	0	0	0	0	0	0	0	0	0	0	0	0	0	0	0	0	0	0	0	0	0	0

## Sheet: Metadata
Appendix S4.5 Metadata
Sample	Sample_name_in_NCBI	Sample_or_Control	Location	Microhabitat_detail	Microhabitat	Date_Collected	Date_Category	Time	Lat	Long	Alt	Success	Location_by_Success	Moisture
Extraction_Blank_1_15		Control	Control	Control	Control	NA	Control	Control	Control	Control	Control	Control	ControlControl	Control
Extraction_Blank_16_32		Control	Control	Control	Control	NA	Control	Control	Control	Control	Control	Control	ControlControl	Control
K1381_E4	K1381-E4	Sample	Greenhouse	Wet Cool	Wet	2022-05-10	May_tenth	12:17:00	36.9986	-122.06	36	Successful	GreenhouseSuccessful	Cool
K1381_L7	K1381-L7	Sample	Greenhouse	Wet Cool	Wet	2022-05-10	May_tenth	12:14:00	36.9986	-122.06	36	Successful	GreenhouseSuccessful	Cool
K1382_A1	K1382-A1	Sample	Greenhouse	Wet Warm	Wet	2022-05-10	May_tenth	12:20:00	36.9986	-122.06	36	Successful	GreenhouseSuccessful	Warm
K1382_E4	K1382-E4	Sample	Greenhouse	Dry Warm	Dry	2022-05-10	May_tenth	12:25:00	36.9986	-122.06	36	Successful	GreenhouseSuccessful	Warm
K1382_L7	K1382-L7	Sample	Reserve	Dry Warm	Dry	2022-05-23	May_twentythird	12:31:00	35.055	-120.604	14	Unsuccessful	ReserveUnsuccessful	Warm
K1447_B2	K1447-B2	Sample	Reserve	Wet Cool	Wet	2022-05-23	May_twentythird	14:11:00	35.055	-120.604	3	Unsuccessful	ReserveUnsuccessful	Cool
K1447_E4	NA	Sample	Extant	NA	Unknown	2022-05-23	May_twentythird	14:50:00	35.055	-120.59	3	NA	ExtantNA	NA
K1447_G5	NA	Sample	Extant	NA	Unknown	2022-05-23	May_twentythird	14:52:00	35.055	-120.59	3	NA	ExtantNA	NA
K1447_K6	K1447-K6	Sample	Reserve	Wet Cool	Wet	2022-05-23	May_twentythird	11:42:00	35.055	-120.604	13	Successful	ReserveSuccessful	Cool
K1447_L7	K1447-L7	Sample	Reserve	Wet Cool	Wet	2022-05-23	May_twentythird	12:45:00	35.055	-120.604	12	Unsuccessful	ReserveUnsuccessful	Cool
K1447_M8	K1447-M8	Sample	Reserve	Wet Cool	Wet	2022-05-23	May_twentythird	14:03:00	35.055	-120.604	3	Unsuccessful	ReserveUnsuccessful	Cool
K1447_T9	K1447-T9	Sample	Reserve	Dry Warm	Dry	2022-05-23	May_twentythird	13:47:00	35.055	-120.604	13	Successful	ReserveSuccessful	Warm
K1448_A1	K1448-A1	Sample	Reserve	Dry Warm	Dry	2022-05-23	May_twentythird	11:20:00	35.055	-120.604	15	Unsuccessful	ReserveUnsuccessful	Warm
K1448_B2	K1448-B2	Sample	Reserve	Dry Warm	Dry	2022-05-23	May_twentythird	12:20:00	35.055	-120.604	12	Successful	ReserveSuccessful	Warm
K1448_C3	K1448-C3	Sample	Reserve	Dry Warm	Dry	2022-05-23	May_twentythird	13:29:00	35.055	-120.604	12	Unsuccessful	ReserveUnsuccessful	Warm
K1448_E4	K1448-E4	Sample	Reserve	Dry Warm	Dry	2022-05-23	May_twentythird	13:52:00	35.055	-120.604	12	Unsuccessful	ReserveUnsuccessful	Warm
K1448_G5	K1448-G5	Sample	Reserve	Wet Cool	Wet	2022-05-23	May_twentythird	11:54:00	35.055	-120.604	13	Unsuccessful	ReserveUnsuccessful	Cool
K1448_K6	K1448-K6	Sample	Greenhouse	Dry	Dry	2022-05-10	May_tenth	23:47:00	36.9986	-122.06	36	Successful	GreenhouseSuccessful	NA
K1448_L7	K1448-L7	Sample	Reserve	Wet Cool	Wet	2022-05-23	May_twentythird	14:08:00	35.055	-120.604	3	Successful	ReserveSuccessful	Cool
K1448_M8	K1448-M8	Sample	Greenhouse	Wet Warm	Wet	2022-05-10	May_tenth	23:56:00	36.9986	-122.06	36	Successful	GreenhouseSuccessful	Warm
K1448_T9	K1448-T9	Sample	Reserve	Dry Warm	Dry	2022-05-23	May_twentythird	12:26:00	35.055	-120.604	14	Successful	ReserveSuccessful	Warm
K1449_A1	K1449-A1	Sample	Reserve	Dry Warm	Dry	2022-05-23	May_twentythird	13:42:00	35.055	-120.604	12	Successful	ReserveSuccessful	Warm
K1449_B2	K1449-B2	Sample	Reserve	Dry Warm	Dry	2022-05-23	May_twentythird	13:07:00	35.055	-120.604	12	Unsuccessful	ReserveUnsuccessful	Warm
K1449_C3	K1449-C3	Sample	Greenhouse	Dry Warm	Dry	2022-05-10	May_tenth	23:58:00	36.9986	-122.06	36	Successful	GreenhouseSuccessful	Warm
K1449_E4	K1449-E4	Sample	Reserve	Wet Cool	Wet	2022-05-23	May_twentythird	13:58:00	35.055	-120.604	3	Successful	ReserveSuccessful	Cool
K1449_G5	K1449-G5	Sample	Reserve	Wet Cool	Wet	2022-05-23	May_twentythird	12:11:00	35.055	-120.604	13	Successful	ReserveSuccessful	Cool
K1449_K6	K1449-K6	Sample	Reserve	Wet Cool	Wet	2022-05-23	May_twentythird	12:45:00	35.055	-120.604	12	Successful	ReserveSuccessful	Cool
K1449_L7	K1449-L7	Sample	Reserve	Wet Cool	Wet	2022-05-23	May_twentythird	12:10:00	35.055	-120.604	8	Unsuccessful	ReserveUnsuccessful	Cool
K1449_M8	K1449-M8	Sample	Greenhouse	Dry	Dry	2022-05-10	May_tenth	12:10:00	36.9986	-122.06	36	Successful	GreenhouseSuccessful	NA
K1449_T9	K1449-T9	Sample	Reserve	Dry Warm	Dry	2022-05-23	May_twentythird	11:15:00	35.055	-120.604	13	Successful	ReserveSuccessful	Warm
PCR_Blank	#N/A	Control	Control	Control	Control	NA	Control	Control	Control	Control	Control	Control	ControlControl	Control
