# Supplementary material for: Soil biome variation of Lupinus nipomensis in wet‐cool vs. dry‐warm microhabitats and greenhouse
Source: Am J Bot. 2025 Mar 21;112(4):e70020. doi: 10.1002/ajb2.70020 (PMC12012791; doi:10.1002/ajb2.70020)
Supplement: Supplementary file 5 — Appendix S5. Beta dispersion test for 16S, 18S, CO1, and fungal ITS, with 99 permutations in the permutest to look for differences in beta dispersion between variables. This test evaluates the homogeneity of group variance in metabarcoding‐based community composition to determine whether there are significant differences in variance. Beta dispersion does not rely on specific distributional assumptions. [file AJB2-112-e70020-s001.xlsx]

## Sheet: Table Legend
Nguyen et al. -- American Journal of Botany 2025 -- Appendix S5 Soil Biome Variation of Lupinus nipomensis in Wet-Cool vs. Dry-Warm Microhabitats and Greenhouse Conditions
Appendix S5. Beta dispersion test for all 4 markers, 16S, 18S, CO1, and FITS with 99 permutations in the permutest to look for differences in beta dispersion. This test evaluates the homogeneity of group variance in metabarcoding-based community composition to determine if there are significant differences in variance. Beta dispersion does not rely on specific distributional assumptions.

## Sheet: Field Microhabitats
Appendix S5.1 Field Microhabitats test of whether wet-cool and dry-warm microhabitats have differences in the dispersion of beta diversity.
Marker	Df	SumSq	MeanSq	F	N.Perm	Pr(>F)
16S	1	0.042609	0.042609	6.3023	99	0.02
16S Residuals	14	0.094652	0.006761
18S	1	0.005016	0.0050158	1.0164	99	0.31
18S Residuals	16	0.078956	0.0049348
FITS	1	0.007533	0.007533	2.7634	99	0.14
FITS Residuals	17	0.046342	0.002726
CO1	1	0.000871	0.0008705	0.1528	99	0.72
CO1 Residuals	17	0.096821	0.0056954

## Sheet: Field Reproductive Success
Appendix S5.2 Field Reproductive success test of whether plots where Lupinus nipomensis has persisted have differences in the dispersion of beta diversity compared to the field plots where L. nipomensis did not survive since initial planting.
Marker	Df	SumSq	MeanSq	F	N.Perm	Pr(>F)
16S	1	0.00046	0.0004604	0.046	99	0.77
16S Residuals	14	0.14001	0.0100009
18S	1	0.000241	0.0002409	0.0484	99	0.87
18S Residuals	16	0.079659	0.0049787
FITS	1	0.000584	0.00058432	0.2477	99	0.59
FITS Residuals	17	0.040103	0.00235901
CO1	1	0.027158	0.0271585	4.7921	99	0.06
CO1 Residuals	17	0.096345	0.0056674

## Sheet: Field and Greenhouse Comparisio
Appendix S5.3 Tests grouping all field samples together and grouping all greenhouse samples together. We test whether samples from field versus greenhouse have significant differences in community beta dispersion.
Marker	Df	SumSq	MeanSq	F	N.Perm	Pr(>F)
16S	1	0.009481	0.0094814	1.3121	99	0.29
16S Residuals	22	0.158972	0.007226
18S	1	0.019684	0.0196844	4.2203	99	0.06
18S Residuals	24	0.111942	0.0046643
FITS	1	0.16364	0.163638	24.286	99	0.01
FITS Residuals	25	0.16845	0.006738
CO1	1	0.20209	0.202091	36.514	99	0.01
CO1 Residuals	25	0.13836	0.005535
