# Supplementary material for: Soil biome variation of Lupinus nipomensis in wet‐cool vs. dry‐warm microhabitats and greenhouse
Source: Am J Bot. 2025 Mar 21;112(4):e70020. doi: 10.1002/ajb2.70020 (PMC12012791; doi:10.1002/ajb2.70020)
Supplement: Supplementary file 6 — Appendix S6. Taxa identified using DESeq2, which analyzes microbial taxa abundance in different conditions (e.g., wet vs. dry) using a negative binomial model to handle count variability and sampling depth differences. It detects significant taxa abundance shifts through a Wald test, focusing on adjusted log2 FoldChanges. This test was done for all four makers. A positive log2 FoldChange indicated wet plants, while a negative value indicated dry plants. The last column indicates the lower classification and known functions of the microbes. Known functions for taxa are included if we found them in literature review. [file AJB2-112-e70020-s003.xlsx]

## Sheet: Table Legend
Nguyen et al. -- American Journal of Botany 2025 -- Appendix S6 Soil Biome Variation of Lupinus nipomensis in Wet-Cool vs. Dry-Warm Microhabitats and Greenhouse Conditions
Appendix S6. Taxa identified using DESeq2, which tests for differences in microbial taxa abundance in different conditions (eg wet vs. dry) using a negative binomial model to handle count variability and sampling depth differences. It detects significant taxa abundance shifts through a Wald test, focusing on adjusted log2FoldChanges.This test was done for all four makers. Results A positive log2F…

## Sheet: Functions microhabitat taxa
Appendix S6.1. Functions of taxa from microhabitats
Marker	Family	log2FoldChange	Adjusted p-value	Lower Classification and Function in Plants
Overrepresented in wet-cool
16S	Verrucomicrobia subdivision 3	1.33	0.11	Verrucomicrobia have significant functions in carbon cycling and (poly)saccharide breakdown due to their dense coding of glycoside hydrolase genes (Pold, G. et al. 2018)
16S	Unknown Gammaproteobacteria (class)	0.97	0.04	indicator of strong immunological responses (Kalpana et al. 2019), stimulating the plant to produce salicylic acid, the process of sulfur oxidation and nitrate/nitrite reduction (Baker et al. 2015)
CO1	Aspergillaceae	5.89	0.11	Penicillium sclerotiorum, biocatalysts, plant growth promoters, phytoremediators, and enzyme producers (Toghueo, R. M. K., & Boyom, F. F. 2020)
CO1	Erysiphaceae	5.34	0.14	Blumeria graminis, known as powdery mildew and is a fungus that infects grasses (Basandrai et al., 2023)
18S	Plasmodiophoridae	6.32	0.04	Spongospora subterranea, a soilborne protozoan that infects the roots of potatoes, causes powdery scab disease (Falloon et al. 2015)
Overrepresented in dry-warm
16S	Pseudonocardiaceae	-2.04	0.04	Degradation of hemicellulose, cellulose, and chitin substances in dryland soils (Yeager et al. 2017)
FITS	Dothideomycetes (Class)	-3.51	0.14	Dothideomycetes, a group of plant pathogenic fungi, are capable of causing widespread and rapid destruction of vegetation over vast regions (Gouli, V. V., Marcelino, J. A., & Gouli, S. Y. 2020)
Overrepresented in the vegetative group
16s	Geodermatophilaceae	-2.63	0.04	Modestobacter (genus), a rare taxon, contributes to soil formation, nutrient cycling, and degradation processes in Atacama highland soils (Zhang et al., 2021)
Overrepresented in the reproductive group
CO1	Glomerellaceae	24.16	<0.001	Colletotrichum salicis, plant pathogens worldwide causing the economically important disease anthracnose (Cannon et al. 2012)
FITS	Lasiosphaeriaceae	23.45	<0.001	Cladorrhinum australe, Cladorrhinum fungi are involved in both the promotion of plant growth and the biocontrol of phytopathogens (Barrera et al. 2019)

## Sheet: Functions greenhouse taxa
Appendix S6.2. Functions of taxa from greenhouse experiment
Marker	Family	log2FoldChange	Adjusted p-value	Lower Classification and Function in Plants
Overrepresented in wet-cool
16S	Acidobacteriaceae	0.98	0.04	bacterium Ellin6099, can modulate biogeochemical cycles and influence plant growth (Kielak et al. 2016)
16S	Gemmatimonadaceae	1.13	0.002	Gemmatimonas (genus), important role in cycling of organic carbon (Lang et al. 2019)
16S	Nitrosomonadales (order)	2.63	0.002	Nitrosomonas have a crucial function in supplying nitrogen to plants and constraining the fixation of carbon dioxide (Boden, R., Hutt, L. P., & Rae, A. W. , 2017)
CO1	Helotiaceae	22.5	<0.001	Articulospora tetracladia, dominant sporulating species on decomposing plant litter in streams (Seena et al. 2012)
CO1	Hypocreales (order)	9.62	0.003	ubiquitous fungi mainly related to disease in plants (Baer, Stephanie L., and Peter G. Pappas. 2009)
FITS	Stachybotryaceae	24.2	<0.001	Stachybotrys (genus), thrives indoors on moist cellulose-based materials such as drywall paper, wicker, and straw products, commonly referred to as "black mold” Nelson (2001)
18S	Ascomycota	6.96	0.011	Contributors to carbon and nitrogen cycling in arid ecosystems. These microorganisms fulfill several functions such as soil reinforcement, decomposition of plant biomass, and endophytic associations with plants (Challacombe et al. 2019)
Overrepresented in dry
16S	Burkholderiaceae	-4.06	0.048	Burkholderiaceae present in diverse aquatic settings can perform ammonia oxidation and nitrification processes, resulting in the reduction of ammonium and nitrite levels Hetz and Horn (2021)
16S	Micropepsaceae	-1.85	<0.001	Micropepsaceae have been found nitrogen application levels (Yang et al. 2021)
16S	Oxalobacteraceae	-4.43	0.019	Massilia (genus), Massilia species can enhance plant growth and nitrogen uptake by solubilizing difficult-to-access soil phosphates and facilitating the growth of beneficial root symbionts like arbuscular mycorrhizal fungi (Peta, Vincent, Rachel Raths, and Heike Bücking 2019)

## Sheet: Microhabitat taxa no functions
Appendix S6.3. Microhabitat taxa without known functions
Marker	Family	log2FoldChange	Adjusted p-value	Lower Classification
Overrepresented in wet-cool
18S	Alaimidae	8.08	0.04	Alaimus sp. PDL-2005
18S	Thaumatomonadida (Order)	7.03	0.11	NA
Overrepresented in dry-warm
16S	Chitinophagaceae	-1.66	0.02	Segetibacter koreensis
CO1	Hartmannellidae	-7.48	0.11	Saccamoeba sp. MSED6

## Sheet: Greenhouse taxa no functions
Appendix S6.4. Greenhouse taxa without known functions
Marker	Family	log2FoldChange	Adjusted p-value	Lower Classification
Overrepresented in wet
16S	Candidatus Brocadiaceae	1	0.128	Candidatus Kuenenia stuttgartiensis
16S	Cytophagaceae	4.36	0.05	NA
16S	Nocardiaceae	3.06	0.014	Nocardia miyunensis
16S	Planctomycetales (order)	2.42	0.049	NA
16S	Planctomycetales (order)	4.03	0.009	NA
16S	Planctomycetaceae	3.92	0.049	NA
16S	Rhodanobacteraceae	2.48	0.104	Tahibacter aquaticus
16S	Sphingobacteriaceae	3.58	0.104	Sphingobacteriales bacterium
16S	Verrucomicrobia subdivision 3	1.25	0.103	bacterium Ellin516
16S	Vicinamibacteraceae	1.26	<0.001	Vicinamibacter silvestris
16S	Vicinamibacteraceae	0.81	0.094	Luteitalea pratensis
CO1	Botryidiopsidaceae	23.3	<0.001	Botrydiopsis alpina
CO1	Hartmannellidae	21.9	<0.001	Saccamoeba sp. MSED6
CO1	Vexilliferidae	24.6	<0.001	Vexillifera kereti
FITS	Cadophora (genus)	9.64	0.011	NA
18S	Botryidiopsidaceae	24.6	<0.001	Botrydiopsis intercedens
18S	Cercomonadidae	8.46	0.016	Eocercomonas perecta
18S	Ciliophora (phylum)	11	0.002	NA
18S	Colpodidae	22.9	<0.001	NA
18S	Euglyphida (order)	5.5	0.12	NA
18S	Gonostomatidae	20.3	<0.001	Gonostomum (genus)
18S	Heteropediaceae	6.99	0.094	Heterococcus (genus)
18S	Oxytrichidae	7.81	0.14	Hemiurosomoida longa
18S	Protosteliales (order)	9.61	0.129	NA
18S	Trebouxiophyceae (class)	3.94	0.057	NA
18S	Vannellidae	6.22	0.098	Vannella sp. ACN1
Overrepresented in dry
16S	Alphaproteobacteria	-1.35	0.006	NA
16S	Blastocatellaceae	-2.25	<0.001	Stenotrophobacter terrae
16S	Chitinophagaceae	-4.19	0.097	Rurimicrobium (genus)
16S	Crocinitomicaceae	-3.14	0.003	Candidatus Fluviicola riflensis
16S	Gemmataceae	-1.33	0.095	Gemmata (Genus)
16S	Micropepsaceae	-1	0.079	Rhizomicrobium
16S	Thermoanaerobacteraceae	-2.43	<0.001	Thermoanaerobacter sp. HL-3
16S	Thermoanaerobacteraceae	-1.6	0.099	Thermoanaerobacter uzonensis
CO1	Cochliopodiidae	-8.39	0.093	Cochliopodium (genus)
CO1	Hyphochytriaceae	-7.27	0.109	Hyphochytrium catenoides
CO1	Saprolegniaceae	-4.49	0.109	Achlya conspicua
CO1	Stemonitidae	-7.2	0.141	Stemonitis flavogenita
18S	Cercomonadida (order)	-23.2	<0.001	NA
18S	Cystobasidiomycetes (class)	-23.3	<0.001	NA

## Sheet: References
References
Baer, S. L., & Pappas, P. G. (2009). Hematogenously disseminated fungal infections. In Clinical Mycology with CD-ROM (pp. 609–622). Elsevier. https://doi.org/10.1016/B978-1-4160-5680-5/00029-3
Baker, B. J., Lazar, C. S., Teske, A. P., & Dick, G. J. (2015). Genomic resolution of linkages in carbon, nitrogen, and sulfur cycling among widespread estuary sediment bacteria. Microbiome, 3, 14. https://doi.org/10.1186/s40168-015-0077-6
Barrera, V. A., Martin, M. E., Aulicino, M., Martínez, S., Chiessa, G., Saparrat, M. C. N., & Gasoni, A. L. (2019). Carbon-substrate utilization profiles by Cladorrhinum (Ascomycota). Revista Argentina de Microbiología, 51(4), 302–306. https://doi.org/10.1016/j.ram.2018.09.005
Basandrai, A. K., Mehta, A., & Basandrai, D. (2023). Virulence structure of wheat powdery mildew pathogen, Blumeria graminis tritici: a review. Indian Phytopathology, 76(1), 21-45. https://doi.org/10.1007/s42360-022-00571-z
Boden, R., Hutt, L. P., & Rae, A. W. (2017). Reclassification of Thiobacillus aquaesulis (Wood & Kelly, 1995) as Annwoodia aquaesulis gen. nov., comb. nov., transfer of Thiobacillus (Beijerinck, 1904) from the Hydrogenophilales to the Nitrosomonadales, proposal of Hydrogenophilalia class. nov. within the ‘Proteobacteria’, and four new families within the orders Nitrosomonadales and Rhodocyclales.…
Cannon, P. F., Damm, U., Johnston, P. R., & Weir, B. S. (2012). Colletotrichum – current status and future directions. Studies in Mycology, 73(1), 181–213. https://doi.org/10.3114/sim0014
Challacombe, J. F., Hesse, C. N., Bramer, L. M., McCue, L. A., Lipton, M., Purvine, S., Nicora, C. et al. (2019). Genomes and secretomes of Ascomycota fungi reveal diverse functions in plant biomass decomposition and pathogenesis. BMC Genomics, 20(1), 976. https://doi.org/10.1186/s12864-019-6358-x
Falloon, R. E., Merz, U., Butler, R. C., Curtin, D., Lister, R. A., & Thomas, S. M. (2016). Root infection of potato by Spongospora subterranea: Knowledge review and evidence for decreased plant productivity. Plant Pathology, 65(3), 422–434. https://doi.org/10.1111/ppa.12419
Gouli, V. V., Marcelino, J. A. P., & Gouli, S. Y. (2021). Chapter 1—The basic biological resources for the production of microbial pesticides. In V. V. Gouli, J. A. P. Marcelino, & S. Y. Gouli (Eds.), Microbial Pesticides (pp. 1–134). Academic Press. https://doi.org/10.1016/B978-0-12-824451-7.00001-2
Hetz, S. A., & Horn, M. A. (2021). Burkholderiaceae Are Key Acetate Assimilators During Complete Denitrification in Acidic Cryoturbated Peat Circles of the Arctic Tundra. Frontiers in Microbiology, 12, 628269. https://doi.org/10.3389/fmicb.2021.628269
Kalpana, K., Montenegro, D., Romero, G., Peralta, X., Akgol Oksuz, B., Heguy, A., Tsuji, M., & Kawamura, A. (2019). Abundance of Plant-Associated Gammaproteobacteria Correlates with Immunostimulatory Activity of Angelica sinensis. Medicines, 6(2), 62. https://doi.org/10.3390/medicines6020062
Kielak, A. M., Cipriano, M. A., & Kuramae, E. E. (2016). Acidobacteria strains from subdivision 1 act as plant growth-promoting bacteria. Archives of Microbiology, 198, 987-993. https://doi.org/10.1007/s00203-016-1260-2
Lang, M., Bei, S., Li, X., Kuyper, T. W., & Zhang, J. (2019). Rhizoplane Bacteria and Plant Species Co-determine Phosphorus-Mediated Microbial Legacy Effect. Frontiers in Microbiology, 10, 2856. https://doi.org/10.3389/fmicb.2019.02856
Nelson, B. D. (2001). Stachybotrys chartarum: The Toxic Indoor Mold. APSnet Feature Articles. https://doi.org/10.1094/APSnetFeature-2001-1101
Peta, V., Raths, R., & Bücking, H. (2019). Draft Genome Sequence of Massilia sp. Strain ONC3, a Novel Bacterial Species of the Oxalobacteraceae Family Isolated from Garden Soil. Microbiology Resource Announcements, 8(32), e00377-19. https://doi.org/10.1128/MRA.00377-19
Pold, G., Conlon, E. M., Huntemann, M., Pillay, M., Mikhailova, N., Stamatis, D., Reddy, T. B. K. et al. (2018). Genome Sequence of Verrucomicrobium sp. Strain GAS474, a Novel Bacterium Isolated from Soil. Genome Announcements, 6(4), e01451-17. https://doi.org/10.1128/genomeA.01451-17
Seena, S., Duarte, S., Pascoal, C., & Cássio, F. (2012). Intraspecific Variation of the Aquatic Fungus Articulospora tetracladia: An Ubiquitous Perspective. PLOS ONE, 7(4), e35884. https://doi.org/10.1371/journal.pone.0035884
Toghueo, R. M. K., & Boyom, F. F. (2020). Endophytic Penicillium species and their agricultural, biotechnological, and pharmaceutical applications. 3 Biotech, 10(3), 107. https://doi.org/10.1007/s13205-020-2081-1
Yeager, C. M., Gallegos-Graves, L. V., Dunbar, J., Hesse, C. N., Daligault, H., & Kuske, C. R. (2017). Polysaccharide Degradation Capability of Actinomycetales Soil Isolates from a Semiarid Grassland of the Colorado Plateau. Applied and Environmental Microbiology, 83(6), e03020-16. https://doi.org/10.1128/AEM.03020-16
Yang, S., Xiao, J., Liang, T., He, W., & Tan, H. (2021). Response of soil biological properties and bacterial diversity to different levels of nitrogen application in sugarcane fields. AMB Express, 11(1), 172. https://doi.org/10.1186/s13568-021-01331-4
Zhang, Q., Araya, M. M., Astorga-Eló, M., Velasquez, G., Rilling, J. I., Campos, M., Sadowsky, M. J. et al. (2022). Composition and Potential Functions of Rhizobacterial Communities in a Pioneer Plant from Andean Altiplano. Diversity, 14(1), Article 1. https://doi.org/10.3390/d14010014
